# Supplementary material for: Stochastic alternative splicing is prevalent in mungbean (Vigna radiata)
Source: Plant Biotechnol J. 2016 Aug 5;15(2):174–82. doi: 10.1111/pbi.12600 (PMC5258860; doi:10.1111/pbi.12600)
Supplement: Supplementary file 2 — Table S1. Sequencing data and mapping rates in each tissue, as summarized by samtools flagstat. Table S2. AS and expression levels of genes expressed in only one tissue type. Expression level is calculated using transcript per million (TPM) method. Table S3. AS types with conserved exon sequences around the splicing junction in both mungbean and adzuki bean. Table S4. Genes carrying AS conserved in mungbean and adzuki bean, along with their encoded protein as listed in mungbean genome annotation. Table S5. Gene ontology terms of the soybean homologs of genes with conserved AS in mungbean and adzuki bean. Table S6. Types and locations of conserved AS in mungbean and soybean, identified using blast alignments of exons and introns surrounding AS sites. [file PBI-15-174-s002.xlsx]

## Sheet: Table S1
Supporting Table S1. Sequencing data and mapping rates in each tissue, as summarized by samtools flagstat
	Flower	Leaf	Pod	Root
QC-passed reads	37290562	37056646	39815968	40400677
Duplicates	0	0	0	0
Mapped reads	37290562	37056646	39815968	40400677
Paired in sequencing	37290562	37056646	39815968	40400677
Read 1	19191255	19258791	20579470	20869091
Read 2	18099307	17797855	19236498	19531586
Properly paired	25385936	25073574	25308664	24801220
With itself and mate mapped	32163296	31513876	35505358	35710818
Singleton	5127266	5542770	4310610	4689859
With mate mapped to different chromosome	220204	225244	359740	500378
With mate mapped to different chromosome (mapQ>=5)	117032	126848	191558	294748

## Sheet: Table S2
Supporting Table S2. AS and expression levels of genes expressed in only one tissue type. Expression level is calculated using transcript per million (TPM) method.
	Flower	Leaf	Pod	Root
Number of expressed genes	18421	16561	17626	18199
Number of tissue-specific genes	509	117	132	703
Cumulated expression (TPM) of tissue-specific genes	21008	1753	499	22816
Average AS per gene	1.43	1.46	1.45	1.54

## Sheet: Table S3
Supporting Table S3. AS types with conserved exon sequences around the splicing junction in both mungbean and adzuki bean
AS Type	Mungbean Chromosome	Mungbean Start	Mungbean End	Adzuki Chromosome	Adzuki Start	Adzuki End	% Identity	Alignment Length	Mismatches	Gap Openings	Query start	Query end	Subject Start	Subject End	E-Value	Bit Score
Alt. Acceptor/Donor	scaffold-100	145723	146278	scaffold-183	490905	491460	100	50	0	0	1	50	1	50	1e-21	93.5
Alt. Acceptor/Donor	scaffold-100	145723	146288	LG4	5139426	5139991	98	50	1	0	1	50	1	50	7e-20	87.9
Alt. Acceptor/Donor	scaffold-100	430171	430323	LG10	3349917	3350049	100	50	0	0	1	50	50	1	1e-21	93.5
Alt. Acceptor/Donor	scaffold-100	543374	543512	LG10	3332074	3332195	98	50	1	0	1	50	50	1	7e-20	87.9
Alt. Acceptor/Donor	scaffold-100	1120282	1120419	LG10	2096405	2096577	100	50	0	0	1	50	50	1	1e-21	93.5
Alt. Acceptor/Donor	scaffold-100	1201253	1201917	LG10	2024439	2025103	96	50	2	0	1	50	50	1	3e-18	82.4
Alt. Acceptor/Donor	scaffold-100	1201388	1201917	LG10	2024439	2024968	98	50	1	0	1	50	50	1	7e-20	87.9
Alt. Acceptor/Donor	scaffold-100	1256132	1256300	LG10	1960629	1960757	100	47	0	0	4	50	47	1	7e-20	87.9
Alt. Acceptor/Donor	scaffold-100	1304988	1305143	LG10	1911797	1911932	98	50	1	0	1	50	50	1	7e-20	87.9
Alt. Acceptor/Donor	scaffold-100	1348028	1348342	LG10	1869924	1870238	100	50	0	0	1	50	50	1	1e-21	93.5
Alt. Acceptor/Donor	scaffold-100	1348047	1348342	LG10	1869924	1870219	100	50	0	0	1	50	50	1	1e-21	93.5
Alt. Acceptor/Donor	scaffold-106	850588	850702	LG8	27992587	27992688	98	50	1	0	1	50	50	1	7e-20	87.9
Alt. Acceptor/Donor	scaffold-106	1187608	1188341	scaffold-200	31788	32521	98	50	1	0	1	50	1	50	7e-20	87.9
Alt. Acceptor/Donor	scaffold-106	1187608	1188358	scaffold-200	31788	32538	98	50	1	0	1	50	1	50	7e-20	87.9
Alt. Acceptor/Donor	scaffold-108	204663	204755	scaffold-206	366957	367049	98	50	1	0	1	50	50	1	7e-20	87.9
Alt. Acceptor/Donor	scaffold-108	247581	247739	scaffold-206	161876	162055	100	29	0	0	22	50	1	29	7e-10	54.7
Alt. Acceptor/Donor	scaffold-111	47394	47465	scaffold-496	127004	127075	100	50	0	0	1	50	1	50	1e-21	93.5
Alt. Acceptor/Donor	scaffold-111	293641	294074	scaffold-355	339082	339687	100	50	0	0	1	50	50	1	1e-21	93.5
Alt. Acceptor/Donor	scaffold-111	293838	294074	scaffold-355	339082	339304	100	50	0	0	1	50	50	1	1e-21	93.5
Alt. Acceptor/Donor	scaffold-111	305919	306024	scaffold-355	313252	313357	98	50	1	0	1	50	50	1	7e-20	87.9
Alt. Acceptor/Donor	scaffold-111	305932	306024	scaffold-355	313252	313344	98	50	1	0	1	50	50	1	7e-20	87.9
Alt. Acceptor/Donor	scaffold-111	305935	306024	scaffold-355	313252	313341	100	47	0	0	4	50	47	1	7e-20	87.9
Alt. Acceptor/Donor	scaffold-122	565030	565111	scaffold-597	35944	36048	96	50	2	0	1	50	50	1	3e-18	82.4
Alt. Acceptor/Donor	scaffold-129	246075	246182	LG1	10925772	10925879	96	50	2	0	1	50	50	1	3e-18	82.4
Alt. Acceptor/Donor	scaffold-129	246089	246182	LG7	10870563	10870656	96	50	2	0	1	50	1	50	3e-18	82.4
Alt. Acceptor/Donor	scaffold-133	487608	487740	scaffold-147	262508	262640	98	50	1	0	1	50	1	50	7e-20	87.9
Alt. Acceptor/Donor	scaffold-133	706026	706124	scaffold-147	497996	498094	98	50	1	0	1	50	1	50	7e-20	87.9
Alt. Acceptor/Donor	scaffold-133	706026	706144	scaffold-147	497996	498114	100	50	0	0	1	50	1	50	1e-21	93.5
Alt. Acceptor/Donor	scaffold-133	709580	709995	scaffold-147	501566	501981	100	50	0	0	1	50	1	50	1e-21	93.5
Alt. Acceptor/Donor	scaffold-134	422776	424734	LG3	3121686	3123641	98	50	1	0	1	50	1	50	7e-20	87.9
Alt. Acceptor/Donor	scaffold-134	534047	534138	LG7	1665652	1665743	98	50	1	0	1	50	1	50	7e-20	87.9
Alt. Acceptor/Donor	scaffold-134	776745	776973	scaffold-407	256292	256498	100	50	0	0	1	50	50	1	1e-21	93.5
Alt. Acceptor/Donor	scaffold-134	804113	804600	scaffold-407	219690	220177	98	50	1	0	1	50	50	1	7e-20	87.9
Alt. Acceptor/Donor	scaffold-134	804127	804600	scaffold-407	219690	220163	100	47	0	0	4	50	47	1	7e-20	87.9
Alt. Acceptor/Donor	scaffold-137	1075395	1075469	LG6	8836533	8836617	100	50	0	0	1	50	50	1	1e-21	93.5
Alt. Acceptor/Donor	scaffold-146	671526	671631	LG4	7330236	7330341	100	50	0	0	1	50	50	1	1e-21	93.5
Alt. Acceptor/Donor	scaffold-153	55255	55634	LG3	177932	178305	100	50	0	0	1	50	1	50	1e-21	93.5
Alt. Acceptor/Donor	scaffold-153	861749	861909	LG3	1072598	1072746	96	50	2	0	1	50	1	50	3e-18	82.4
Alt. Acceptor/Donor	scaffold-154	40026	40166	LG4	4261789	4261986	100	50	0	0	1	50	50	1	1e-21	93.5
Alt. Acceptor/Donor	scaffold-154	145868	146195	LG4	4158497	4158824	100	50	0	0	1	50	50	1	1e-21	93.5
Alt. Acceptor/Donor	scaffold-154	145883	146195	LG4	4158497	4158809	98	50	1	0	1	50	50	1	7e-20	87.9
Alt. Acceptor/Donor	scaffold-155	585494	585563	scaffold-1212	14605	14686	97.87	47	1	0	1	47	1	47	3e-18	82.4
Alt. Acceptor/Donor	scaffold-155	585792	586113	scaffold-1212	14915	15236	100	50	0	0	1	50	1	50	1e-21	93.5
Alt. Acceptor/Donor	scaffold-158	115544	115658	LG3	1072598	1072769	93.33	45	3	0	1	45	50	6	9e-14	67.6
Alt. Acceptor/Donor	scaffold-158	120539	120612	SuperScaf-20	2675627	2675700	100	50	0	0	1	50	1	50	1e-21	93.5
Alt. Acceptor/Donor	scaffold-158	181421	181625	SuperScaf-20	2725759	2725963	100	50	0	0	1	50	1	50	1e-21	93.5
Alt. Acceptor/Donor	scaffold-158	181421	181800	SuperScaf-20	2725759	2726138	100	50	0	0	1	50	1	50	1e-21	93.5
Alt. Acceptor/Donor	scaffold-160	777911	777990	scaffold-776	13049	13128	100	50	0	0	1	50	1	50	1e-21	93.5
Alt. Acceptor/Donor	scaffold-161	46717	46884	LG1	6619195	6619364	100	50	0	0	1	50	1	50	1e-21	93.5
Alt. Acceptor/Donor	scaffold-161	438875	438976	LG1	40727706	40727836	100	50	0	0	1	50	50	1	1e-21	93.5
Alt. Acceptor/Donor	scaffold-161	442324	442413	LG1	40724244	40724333	100	50	0	0	1	50	50	1	1e-21	93.5
Alt. Acceptor/Donor	scaffold-161	442324	442430	LG1	40724227	40724333	100	50	0	0	1	50	50	1	1e-21	93.5
Alt. Acceptor/Donor	scaffold-161	442324	443103	LG1	40723577	40723889	97.06	34	1	0	1	34	34	1	5e-11	58.4
Alt. Acceptor/Donor	scaffold-161	731335	731464	scaffold-217	211949	212078	100	50	0	0	1	50	1	50	1e-21	93.5
Alt. Acceptor/Donor	scaffold-165	153721	153906	scaffold-179	30164	30330	100	50	0	0	1	50	50	1	1e-21	93.5
Alt. Acceptor/Donor	scaffold-165	153833	153906	scaffold-179	30164	30237	100	50	0	0	1	50	50	1	1e-21	93.5
Alt. Acceptor/Donor	scaffold-169	221456	222256	LG10	4130263	4131063	98	50	1	0	1	50	1	50	7e-20	87.9
Alt. Acceptor/Donor	scaffold-169	544174	544241	LG10	4298968	4299035	96	50	2	0	1	50	1	50	3e-18	82.4
Alt. Acceptor/Donor	scaffold-171	822538	823103	LG4	5139426	5139981	100	50	0	0	1	50	50	1	1e-21	93.5
Alt. Acceptor/Donor	scaffold-1788	857	921	scaffold-51	508310	508379	100	31	0	0	6	36	32	2	5e-11	58.4
Alt. Acceptor/Donor	scaffold-179	188200	188445	scaffold-238	233946	234191	100	50	0	0	1	50	1	50	1e-21	93.5
Alt. Acceptor/Donor	scaffold-179	188200	188457	scaffold-238	233946	234203	100	50	0	0	1	50	1	50	1e-21	93.5
Alt. Acceptor/Donor	scaffold-179	247137	247268	scaffold-238	301642	301773	96	50	2	0	1	50	1	50	3e-18	82.4
Alt. Acceptor/Donor	scaffold-180	798633	799172	scaffold-79	1100779	1101320	98	50	1	0	1	50	1	50	7e-20	87.9
Alt. Acceptor/Donor	scaffold-180	798633	799186	scaffold-79	1100779	1101334	98	50	1	0	1	50	1	50	7e-20	87.9
Alt. Acceptor/Donor	scaffold-183	130236	130311	scaffold-221	189761	189855	100	50	0	0	1	50	1	50	1e-21	93.5
Alt. Acceptor/Donor	scaffold-183	690466	690653	scaffold-174	51130	51317	100	50	0	0	1	50	1	50	1e-21	93.5
Alt. Acceptor/Donor	scaffold-190	74746	74927	scaffold-394	281452	281633	98	50	1	0	1	50	1	50	7e-20	87.9
Alt. Acceptor/Donor	scaffold-190	74746	75740	scaffold-394	281452	282452	96.08	51	0	2	1	50	1	50	3e-18	82.4
Alt. Acceptor/Donor	scaffold-194	166411	166588	LG1	39605241	39605433	100	50	0	0	1	50	1	50	1e-21	93.5
Alt. Acceptor/Donor	scaffold-208	530068	530465	scaffold-562	20438	20863	100	50	0	0	1	50	50	1	1e-21	93.5
Alt. Acceptor/Donor	scaffold-208	539184	539369	scaffold-562	16520	16705	98	50	1	0	1	50	50	1	7e-20	87.9
Alt. Acceptor/Donor	scaffold-209	84858	85813	scaffold-784	81873	82813	100	50	0	0	1	50	1	50	1e-21	93.5
Alt. Acceptor/Donor	scaffold-215	37734	37837	LG7	1665652	1665755	100	50	0	0	1	50	1	50	1e-21	93.5
Alt. Acceptor/Donor	scaffold-215	40281	40354	SuperScaf-71	1429272	1429345	100	50	0	0	1	50	1	50	1e-21	93.5
Alt. Acceptor/Donor	scaffold-215	40281	40370	SuperScaf-71	1429272	1429361	100	50	0	0	1	50	1	50	1e-21	93.5
Alt. Acceptor/Donor	scaffold-215	327987	328134	scaffold-273	255583	255740	96	50	2	0	1	50	50	1	3e-18	82.4
Alt. Acceptor/Donor	scaffold-222	264187	264309	SuperScaf-59	898291	898442	100	50	0	0	1	50	50	1	1e-21	93.5
Alt. Acceptor/Donor	scaffold-222	593241	593338	LG1	13199835	13199949	100	50	0	0	1	50	50	1	1e-21	93.5
Alt. Acceptor/Donor	scaffold-223	177928	178074	LG1	27850511	27851325	100	47	0	0	4	50	47	1	7e-20	87.9
Alt. Acceptor/Donor	scaffold-223	178206	178743	LG1	27850511	27851039	100	50	0	0	1	50	50	1	1e-21	93.5
Alt. Acceptor/Donor	scaffold-223	178524	178743	LG1	27850511	27850663	100	50	0	0	1	50	50	1	1e-21	93.5
Alt. Acceptor/Donor	scaffold-223	400413	401257	LG1	27594602	27595445	100	50	0	0	1	50	50	1	1e-21	93.5
Alt. Acceptor/Donor	scaffold-223	401031	401257	LG1	27594602	27594828	100	50	0	0	1	50	50	1	1e-21	93.5
Alt. Acceptor/Donor	scaffold-23	200297	202044	scaffold-184	503189	504936	98	50	1	0	1	50	1	50	7e-20	87.9
Alt. Acceptor/Donor	scaffold-23	202254	202352	scaffold-184	505027	505260	100	36	0	0	15	50	1	36	9e-14	67.6
Alt. Acceptor/Donor	scaffold-23	319758	319978	scaffold-184	611879	612099	96	50	2	0	1	50	1	50	3e-18	82.4
Alt. Acceptor/Donor	scaffold-23	319777	319978	scaffold-184	611898	612099	98	50	1	0	1	50	1	50	7e-20	87.9
Alt. Acceptor/Donor	scaffold-23	587011	587282	scaffold-304	404031	404305	100	50	0	0	1	50	1	50	1e-21	93.5
Alt. Acceptor/Donor	scaffold-23	587112	587282	scaffold-304	404135	404305	100	50	0	0	1	50	1	50	1e-21	93.5
Alt. Acceptor/Donor	scaffold-23	1561864	1562471	scaffold-198	657804	658431	98	50	1	0	1	50	50	1	7e-20	87.9
Alt. Acceptor/Donor	scaffold-23	2475125	2475217	SuperScaf-62	974250	974342	98	50	1	0	1	50	1	50	7e-20	87.9
Alt. Acceptor/Donor	scaffold-233	214782	214862	scaffold-112	34058	34138	100	48	0	0	3	50	3	50	2e-20	89.8
Alt. Acceptor/Donor	scaffold-233	493717	494034	scaffold-112	128148	128465	100	50	0	0	1	50	1	50	1e-21	93.5
Alt. Acceptor/Donor	scaffold-234	323855	323976	scaffold-471	226840	226939	100	50	0	0	1	50	50	1	1e-21	93.5
Alt. Acceptor/Donor	scaffold-234	324643	324735	scaffold-471	226052	226157	100	50	0	0	1	50	50	1	1e-21	93.5
Alt. Acceptor/Donor	scaffold-234	324669	324735	scaffold-471	226065	226131	98	50	1	0	1	50	50	1	7e-20	87.9
Alt. Acceptor/Donor	scaffold-234	351361	351919	scaffold-471	180119	180608	100	47	0	0	4	50	47	1	7e-20	87.9
Alt. Acceptor/Donor	scaffold-234	351361	351956	scaffold-471	180082	180608	100	50	0	0	1	50	50	1	1e-21	93.5
Alt. Acceptor/Donor	scaffold-234	403955	404034	scaffold-471	115976	116114	96	50	2	0	1	50	50	1	3e-18	82.4
Alt. Acceptor/Donor	scaffold-234	453511	454087	scaffold-471	84239	84558	100	50	0	0	1	50	50	1	1e-21	93.5
Alt. Acceptor/Donor	scaffold-238	446492	446593	LG10	4532074	4532175	98	50	1	0	1	50	1	50	7e-20	87.9
Alt. Acceptor/Donor	scaffold-246	99424	99801	LG4	1601927	1602305	100	50	0	0	1	50	1	50	1e-21	93.5
Alt. Acceptor/Donor	scaffold-246	224715	224843	LG4	1731466	1731561	98	50	1	0	1	50	1	50	7e-20	87.9
Alt. Acceptor/Donor	scaffold-246	224748	224843	LG4	1731466	1731534	96	50	2	0	1	50	1	50	3e-18	82.4
Alt. Acceptor/Donor	scaffold-247	405738	405855	scaffold-462	137114	137231	98	50	1	0	1	50	1	50	7e-20	87.9
Alt. Acceptor/Donor	scaffold-247	441184	441309	scaffold-462	154984	155109	100	50	0	0	1	50	1	50	1e-21	93.5
Alt. Acceptor/Donor	scaffold-247	441204	441309	scaffold-462	155004	155109	100	50	0	0	1	50	1	50	1e-21	93.5
Alt. Acceptor/Donor	scaffold-259	76053	76314	LG4	5881087	5881382	98	50	1	0	1	50	1	50	7e-20	87.9
Alt. Acceptor/Donor	scaffold-259	76174	76314	LG4	5881117	5881382	98	50	1	0	1	50	1	50	7e-20	87.9
Alt. Acceptor/Donor	scaffold-259	234855	235050	LG4	6010544	6010739	98	50	1	0	1	50	1	50	7e-20	87.9
Alt. Acceptor/Donor	scaffold-264	34021	34506	LG8	11985770	11985823	100	29	0	0	22	50	49	21	7e-10	54.7
Alt. Acceptor/Donor	scaffold-264	88903	89321	scaffold-903	18795	19229	98	50	1	0	1	50	50	1	7e-20	87.9
Alt. Acceptor/Donor	scaffold-264	89191	89321	scaffold-903	18811	19229	100	50	0	0	1	50	50	1	1e-21	93.5
Alt. Acceptor/Donor	scaffold-264	373789	373851	LG2	2002192	2002275	100	42	0	0	1	42	50	9	4e-17	78.7
Alt. Acceptor/Donor	scaffold-267	213843	214141	LG8	27992587	27992880	98	50	1	0	1	50	1	50	7e-20	87.9
Alt. Acceptor/Donor	scaffold-267	214074	214141	LG8	27992818	27992885	98	50	1	0	1	50	1	50	7e-20	87.9
Alt. Acceptor/Donor	scaffold-273	474373	474452	LG8	25180556	25180644	100	50	0	0	1	50	50	1	1e-21	93.5
Alt. Acceptor/Donor	scaffold-273	474383	474452	LG8	25180565	25180634	100	50	0	0	1	50	50	1	1e-21	93.5
Alt. Acceptor/Donor	scaffold-283	257295	257459	LG7	6281890	6282100	98	50	1	0	1	50	50	1	7e-20	87.9
Alt. Acceptor/Donor	scaffold-285	242725	244017	scaffold-730	101810	103088	96.08	51	0	2	1	50	1	50	3e-18	82.4
Alt. Acceptor/Donor	scaffold-289	23289	23386	SuperScaf-28	2426614	2426707	100	47	0	0	1	47	1	47	7e-20	87.9
Alt. Acceptor/Donor	scaffold-289	23299	23386	SuperScaf-28	2426624	2426707	98	50	1	0	1	50	1	50	7e-20	87.9
Alt. Acceptor/Donor	scaffold-290	385636	385794	scaffold-279	90530	90688	98	50	1	0	1	50	1	50	7e-20	87.9
Alt. Acceptor/Donor	scaffold-292	346631	346732	scaffold-162	554098	554199	100	50	0	0	1	50	1	50	1e-21	93.5
Alt. Acceptor/Donor	scaffold-293	290016	290272	scaffold-82	766466	766722	100	50	0	0	1	50	1	50	1e-21	93.5
Alt. Acceptor/Donor	scaffold-294	295839	299110	scaffold-411	264459	267758	98	50	1	0	1	50	50	1	7e-20	87.9
Alt. Acceptor/Donor	scaffold-296	112971	113306	scaffold-132	8720	9055	98	50	1	0	1	50	1	50	7e-20	87.9
Alt. Acceptor/Donor	scaffold-298	373313	373442	scaffold-191	491548	491697	98	50	1	0	1	50	50	1	7e-20	87.9
Alt. Acceptor/Donor	scaffold-303	175124	175270	LG7	16268598	16268790	100	50	0	0	1	50	50	1	1e-21	93.5
Alt. Acceptor/Donor	scaffold-303	224402	224490	LG7	16191854	16191942	100	50	0	0	1	50	50	1	1e-21	93.5
Alt. Acceptor/Donor	scaffold-303	224402	224511	LG7	16191833	16191942	100	50	0	0	1	50	50	1	1e-21	93.5
Alt. Acceptor/Donor	scaffold-307	326293	328993	scaffold-254	307989	310709	100	46	0	0	1	46	50	5	2e-19	86.1
Alt. Acceptor/Donor	scaffold-310	131322	131435	SuperScaf-29	1029832	1029984	96	50	2	0	1	50	50	1	3e-18	82.4
Alt. Acceptor/Donor	scaffold-315	181029	181174	LG8	22636659	22636804	100	48	0	0	1	48	50	3	2e-20	89.8
Alt. Acceptor/Donor	scaffold-319	63836	63903	LG11	14263316	14263449	100	50	0	0	1	50	50	1	1e-21	93.5
Alt. Acceptor/Donor	scaffold-319	264502	264623	LG11	14126479	14126637	100	50	0	0	1	50	50	1	1e-21	93.5
Alt. Acceptor/Donor	scaffold-321	20615	20713	LG7	16467844	16467942	98	50	1	0	1	50	1	50	7e-20	87.9
Alt. Acceptor/Donor	scaffold-321	20643	20713	LG7	16467872	16467942	98	50	1	0	1	50	1	50	7e-20	87.9
Alt. Acceptor/Donor	scaffold-332	101280	101397	LG7	746573	746695	100	50	0	0	1	50	50	1	1e-21	93.5
Alt. Acceptor/Donor	scaffold-332	101280	101402	LG7	746573	746669	94.12	51	1	2	1	50	50	1	1e-16	76.8
Alt. Acceptor/Donor	scaffold-332	105112	105300	LG7	742557	742766	98	50	1	0	1	50	50	1	7e-20	87.9
Alt. Acceptor/Donor	scaffold-332	177898	178082	LG7	663078	663249	98	50	1	0	1	50	50	1	7e-20	87.9
Alt. Acceptor/Donor	scaffold-332	195540	195642	LG7	637954	638040	100	50	0	0	1	50	50	1	1e-21	93.5
Alt. Acceptor/Donor	scaffold-332	303719	303857	LG7	538362	538509	100	42	0	0	9	50	51	10	4e-17	78.7
Alt. Acceptor/Donor	scaffold-332	303731	303872	LG7	538362	538497	92	50	4	0	1	50	50	1	7e-15	71.3
Alt. Acceptor/Donor	scaffold-338	168828	168902	scaffold-340	261904	262040	98	50	1	0	1	50	50	1	7e-20	87.9
Alt. Acceptor/Donor	scaffold-338	170336	170483	scaffold-340	260392	260539	100	50	0	0	1	50	50	1	1e-21	93.5
Alt. Acceptor/Donor	scaffold-338	170347	170483	scaffold-340	260392	260528	100	50	0	0	1	50	50	1	1e-21	93.5
Alt. Acceptor/Donor	scaffold-339	266805	266918	scaffold-977	38654	38745	100	45	0	0	6	50	45	1	9e-19	84.2
Alt. Acceptor/Donor	scaffold-339	267481	267604	scaffold-977	35681	35786	98	50	1	0	1	50	50	1	7e-20	87.9
Alt. Acceptor/Donor	scaffold-349	210734	211094	SuperScaf-60	1579507	1579879	100	50	0	0	1	50	50	1	1e-21	93.5
Alt. Acceptor/Donor	scaffold-351	123819	124063	scaffold-558	132216	132475	100	48	0	0	1	48	50	3	2e-20	89.8
Alt. Acceptor/Donor	scaffold-360	145518	146005	SuperScaf-68	665174	665661	98	50	1	0	1	50	1	50	7e-20	87.9
Alt. Acceptor/Donor	scaffold-361	208135	208386	SuperScaf-20	291597	291848	100	50	0	0	1	50	1	50	1e-21	93.5
Alt. Acceptor/Donor	scaffold-361	208140	208405	SuperScaf-20	291597	291867	100	50	0	0	1	50	1	50	1e-21	93.5
Alt. Acceptor/Donor	scaffold-363	63059	63126	LG4	18488808	18488875	100	50	0	0	1	50	1	50	1e-21	93.5
Alt. Acceptor/Donor	scaffold-363	211761	211890	LG4	18666833	18666962	100	50	0	0	1	50	1	50	1e-21	93.5
Alt. Acceptor/Donor	scaffold-364	9518	9659	LG7	4888702	4888843	98	50	1	0	1	50	1	50	7e-20	87.9
Alt. Acceptor/Donor	scaffold-364	133839	133919	SuperScaf-29	1054019	1054141	100	50	0	0	1	50	50	1	1e-21	93.5
Alt. Acceptor/Donor	scaffold-367	223332	223449	scaffold-323	342276	342393	100	50	0	0	1	50	1	50	1e-21	93.5
Alt. Acceptor/Donor	scaffold-368	163558	163829	LG7	7462761	7463075	100	50	0	0	1	50	1	50	1e-21	93.5
Alt. Acceptor/Donor	scaffold-373	32866	32945	scaffold-374	214381	214460	98	50	1	0	1	50	1	50	7e-20	87.9
Alt. Acceptor/Donor	scaffold-389	25374	25909	SuperScaf-62	1144506	1145078	100	50	0	0	1	50	50	1	1e-21	93.5
Alt. Acceptor/Donor	scaffold-390	133930	134134	LG3	17045808	17046012	100	50	0	0	1	50	1	50	1e-21	93.5
Alt. Acceptor/Donor	scaffold-394	38664	39130	scaffold-578	78300	78766	96	50	2	0	1	50	50	1	3e-18	82.4
Alt. Acceptor/Donor	scaffold-394	69950	70283	scaffold-578	48584	48927	100	50	0	0	1	50	50	1	1e-21	93.5
Alt. Acceptor/Donor	scaffold-394	69950	70169	scaffold-578	48594	48927	100	50	0	0	1	50	50	1	1e-21	93.5
Alt. Acceptor/Donor	scaffold-394	90569	90837	scaffold-578	26928	27270	98	50	1	0	1	50	50	1	7e-20	87.9
Alt. Acceptor/Donor	scaffold-396	57929	58000	scaffold-262	256895	257115	97.92	48	1	0	1	48	2	49	9e-19	84.2
Alt. Acceptor/Donor	scaffold-397	175788	176060	LG8	465552	465823	97.92	48	1	0	1	48	1	48	9e-19	84.2
Alt. Acceptor/Donor	scaffold-399	83209	83736	LG6	6495855	6496392	100	50	0	0	1	50	1	50	1e-21	93.5
Alt. Acceptor/Donor	scaffold-399	83209	83776	LG6	6495865	6496392	96	50	2	0	1	50	1	50	3e-18	82.4
Alt. Acceptor/Donor	scaffold-400	105714	107463	LG1	8815213	8816282	95.74	47	1	1	2	47	1	47	5e-16	75
Alt. Acceptor/Donor	scaffold-401	4206	4303	scaffold-398	64951	65048	100	50	0	0	1	50	1	50	1e-21	93.5
Alt. Acceptor/Donor	scaffold-401	113506	113718	scaffold-398	180223	180435	100	50	0	0	1	50	1	50	1e-21	93.5
Alt. Acceptor/Donor	scaffold-43	1506732	1506889	scaffold-112	852645	852802	100	50	0	0	1	50	1	50	1e-21	93.5
Alt. Acceptor/Donor	scaffold-43	1521802	1522292	scaffold-112	872900	873429	98	50	1	0	1	50	1	50	7e-20	87.9
Alt. Acceptor/Donor	scaffold-43	1583395	1583766	scaffold-112	882068	882693	96	50	2	0	1	50	1	50	3e-18	82.4
Alt. Acceptor/Donor	scaffold-43	2122012	2122145	scaffold-549	68719	68831	98	50	1	0	1	50	50	1	7e-20	87.9
Alt. Acceptor/Donor	scaffold-43	2248962	2249110	scaffold-684	83625	83773	100	50	0	0	1	50	1	50	1e-21	93.5
Alt. Acceptor/Donor	scaffold-43	2252193	2252585	scaffold-684	86812	87204	100	50	0	0	1	50	1	50	1e-21	93.5
Alt. Acceptor/Donor	scaffold-43	2252761	2252907	scaffold-684	87380	87526	100	50	0	0	1	50	1	50	1e-21	93.5
Alt. Acceptor/Donor	scaffold-43	2252794	2252938	scaffold-684	87380	87557	100	50	0	0	1	50	1	50	1e-21	93.5
Alt. Acceptor/Donor	scaffold-433	18792	18868	SuperScaf-14	631276	631656	96.88	32	1	0	2	33	2	33	7e-10	54.7
Alt. Acceptor/Donor	scaffold-434	2381	2695	scaffold-51	1123780	1123864	100	50	0	0	1	50	1	50	1e-21	93.5
Alt. Acceptor/Donor	scaffold-434	2817	2913	scaffold-51	1124021	1124769	100	30	0	0	21	50	1	30	2e-10	56.5
Alt. Acceptor/Donor	scaffold-434	2837	2913	scaffold-51	1124021	1124097	100	50	0	0	1	50	1	50	1e-21	93.5
Alt. Acceptor/Donor	scaffold-441	69324	69445	scaffold-406	182919	183005	96	50	2	0	1	50	1	50	3e-18	82.4
Alt. Acceptor/Donor	scaffold-442	45424	45587	scaffold-126	759418	759571	100	50	0	0	1	50	1	50	1e-21	93.5
Alt. Acceptor/Donor	scaffold-443	36536	36596	LG5	12051192	12051321	100	50	0	0	1	50	1	50	1e-21	93.5
Alt. Acceptor/Donor	scaffold-475	9307	9465	LG7	4845578	4845736	98	50	1	0	1	50	1	50	7e-20	87.9
Alt. Acceptor/Donor	scaffold-48	385838	385961	scaffold-713	35854	36008	100	50	0	0	1	50	50	1	1e-21	93.5
Alt. Acceptor/Donor	scaffold-48	1574066	1574357	scaffold-333	38958	39249	100	50	0	0	1	50	1	50	1e-21	93.5
Alt. Acceptor/Donor	scaffold-51	927308	927576	scaffold-87	628407	628675	100	50	0	0	1	50	1	50	1e-21	93.5
Alt. Acceptor/Donor	scaffold-51	1267096	1267273	scaffold-87	875330	875507	100	50	0	0	1	50	1	50	1e-21	93.5
Alt. Acceptor/Donor	scaffold-51	1268710	1268877	scaffold-87	876953	877120	98	50	1	0	1	50	1	50	7e-20	87.9
Alt. Acceptor/Donor	scaffold-51	1450005	1450418	LG7	11624562	11624975	100	50	0	0	1	50	1	50	1e-21	93.5
Alt. Acceptor/Donor	scaffold-51	1450005	1450537	LG7	11624562	11625094	98	50	1	0	1	50	1	50	7e-20	87.9
Alt. Acceptor/Donor	scaffold-553	4134	4271	LG7	499731	499873	100	50	0	0	1	50	1	50	1e-21	93.5
Alt. Acceptor/Donor	scaffold-558	20915	21017	LG2	5433968	5434070	100	49	0	0	2	50	49	1	5e-21	91.6
Alt. Acceptor/Donor	scaffold-558	20915	21056	LG2	5433929	5434070	100	50	0	0	1	50	50	1	1e-21	93.5
Alt. Acceptor/Donor	scaffold-633	9351	9427	LG6	5417715	5417849	98	50	1	0	1	50	50	1	7e-20	87.9
Alt. Acceptor/Donor	scaffold-7	224103	224266	LG4	4533721	4533884	97.87	47	1	0	4	50	4	50	3e-18	82.4
Alt. Acceptor/Donor	scaffold-7	758623	758690	scaffold-204	309667	309744	98	50	1	0	1	50	50	1	7e-20	87.9
Alt. Acceptor/Donor	scaffold-7	992023	994402	scaffold-204	26932	29314	98	50	1	0	1	50	50	1	7e-20	87.9
Alt. Acceptor/Donor	scaffold-7	992172	994342	scaffold-204	26932	29168	96	50	1	1	1	49	50	1	1e-17	80.5
Alt. Acceptor/Donor	scaffold-7	992172	994402	scaffold-204	26932	29156	97.87	47	1	0	4	50	47	1	3e-18	82.4
Alt. Acceptor/Donor	scaffold-7	1428673	1428851	scaffold-534	6093	6271	98	50	1	0	1	50	1	50	7e-20	87.9
Alt. Acceptor/Donor	scaffold-7	2262268	2262493	scaffold-380	358569	358794	100	50	0	0	1	50	1	50	1e-21	93.5
Alt. Acceptor/Donor	scaffold-7	2628387	2628635	scaffold-766	9874	10023	98	50	1	0	1	50	50	1	7e-20	87.9
Alt. Acceptor/Donor	scaffold-7	2696248	2696712	scaffold-387	291828	292292	96	50	2	0	1	50	50	1	3e-18	82.4
Alt. Acceptor/Donor	scaffold-7	2696248	2696778	scaffold-387	291725	292292	96	50	2	0	1	50	50	1	3e-18	82.4
Alt. Acceptor/Donor	scaffold-7	2902487	2902618	scaffold-387	63739	63858	100	50	0	0	1	50	50	1	1e-21	93.5
Alt. Acceptor/Donor	scaffold-7	2970709	2970965	LG4	12076441	12076627	100	50	0	0	1	50	50	1	1e-21	93.5
Alt. Acceptor/Donor	scaffold-7	2989142	2990239	LG4	12050328	12050448	100	50	0	0	1	50	50	1	1e-21	93.5
Alt. Acceptor/Donor	scaffold-7	2990119	2990239	LG4	12050328	12050382	100	50	0	0	1	50	50	1	1e-21	93.5
Alt. Acceptor/Donor	scaffold-7	3365411	3365525	LG4	11537495	11537659	100	50	0	0	1	50	50	1	1e-21	93.5
Alt. Acceptor/Donor	scaffold-7	3371394	3371528	LG4	11529475	11529621	98	50	1	0	1	50	50	1	7e-20	87.9
Alt. Acceptor/Donor	scaffold-7	3790434	3790547	LG4	11092794	11092907	98	50	1	0	1	50	50	1	7e-20	87.9
Alt. Acceptor/Donor	scaffold-7	3790434	3790610	LG4	11092731	11092907	94.12	51	1	2	1	50	50	1	1e-16	76.8
Alt. Acceptor/Donor	scaffold-7	3865890	3865961	LG4	11013237	11013308	100	50	0	0	1	50	50	1	1e-21	93.5
Alt. Acceptor/Donor	scaffold-7	3865890	3865980	LG4	11013218	11013308	100	50	0	0	1	50	50	1	1e-21	93.5
Alt. Acceptor/Donor	scaffold-7	4191545	4191645	LG4	10668765	10668850	100	50	0	0	1	50	50	1	1e-21	93.5
Alt. Acceptor/Donor	scaffold-7	4218500	4218754	LG4	10639821	10640117	100	50	0	0	1	50	50	1	1e-21	93.5
Alt. Acceptor/Donor	scaffold-7	4747991	4748377	scaffold-176	214839	215522	100	50	0	0	1	50	50	1	1e-21	93.5
Alt. Acceptor/Donor	scaffold-7	4748499	4748671	scaffold-176	214839	215011	98	50	1	0	1	50	50	1	7e-20	87.9
Alt. Acceptor/Donor	scaffold-70	302193	302430	SuperScaf-36	1230395	1230632	100	49	0	0	2	50	2	50	5e-21	91.6
Alt. Acceptor/Donor	scaffold-70	302205	302430	SuperScaf-36	1230407	1230632	100	50	0	0	1	50	1	50	1e-21	93.5
Alt. Acceptor/Donor	scaffold-70	386981	387058	SuperScaf-36	1298877	1298954	98	50	1	0	1	50	1	50	7e-20	87.9
Alt. Acceptor/Donor	scaffold-70	755459	755534	scaffold-101	197719	197783	98	50	1	0	1	50	50	1	7e-20	87.9
Alt. Acceptor/Donor	scaffold-707	6277	6351	LG11	3933770	3933844	96	50	2	0	1	50	50	1	3e-18	82.4
Alt. Acceptor/Donor	scaffold-73	731066	731206	LG1	12486820	12486960	100	50	0	0	1	50	1	50	1e-21	93.5
Alt. Acceptor/Donor	scaffold-73	731076	731206	LG1	12486830	12486960	98	50	1	0	1	50	1	50	7e-20	87.9
Alt. Acceptor/Donor	scaffold-73	1269601	1269862	LG1	12938108	12938343	97.87	47	1	0	4	50	4	50	3e-18	82.4
Alt. Acceptor/Donor	scaffold-73	1269624	1269799	LG1	12938108	12938283	98	50	1	0	1	50	1	50	7e-20	87.9
Alt. Acceptor/Donor	scaffold-83	4709	4803	LG1	36040488	36040593	95.56	45	2	0	2	46	2	46	2e-15	73.1
Alt. Acceptor/Donor	scaffold-83	5687	5785	LG5	126138	126291	100	50	0	0	1	50	50	1	1e-21	93.5
Alt. Acceptor/Donor	scaffold-83	191854	191939	scaffold-425	103069	103173	98	50	1	0	1	50	50	1	7e-20	87.9
Alt. Acceptor/Donor	scaffold-83	1436927	1437012	scaffold-525	96118	96203	98	50	1	0	1	50	50	1	2e-20	89.8
Alt. Acceptor/Donor	scaffold-83	1458837	1459234	scaffold-525	70542	70954	98	50	1	0	1	50	50	1	7e-20	87.9
Alt. Acceptor/Donor	scaffold-86	257272	257609	scaffold-159	515360	515697	98	50	1	0	1	50	50	1	7e-20	87.9
Alt. Acceptor/Donor	scaffold-86	1122560	1122700	scaffold-76	213665	213805	95.74	47	2	0	4	50	4	50	1e-16	76.8
Alt. Acceptor/Donor	scaffold-86	1403760	1405056	scaffold-184	356623	357916	98	50	1	0	1	50	1	50	7e-20	87.9
Alt. Acceptor/Donor	scaffold-91	678508	678608	scaffold-286	119839	119939	98	50	1	0	1	50	1	50	7e-20	87.9
Alt. Acceptor/Donor	scaffold-91	993688	994876	scaffold-286	400003	400228	100	50	0	0	1	50	1	50	1e-21	93.5
Alt. Acceptor/Donor	scaffold-95	341891	341964	scaffold-105	250267	250340	98	50	1	0	1	50	50	1	7e-20	87.9
Alt. Acceptor/Donor	scaffold-95	341891	342081	scaffold-105	250150	250340	98	50	1	0	1	50	50	1	7e-20	87.9
Alt. Acceptor/Donor	scaffold-95	618077	618389	scaffold-105	98970	99185	98	50	1	0	1	50	50	1	7e-20	87.9
Alt. Acceptor/Donor	Vr01	59879	62896	LG11	6610812	6611306	100	50	0	0	1	50	1	50	1e-21	93.5
Alt. Acceptor/Donor	Vr01	62401	62660	LG11	6610812	6611071	100	50	0	0	1	50	1	50	1e-21	93.5
Alt. Acceptor/Donor	Vr01	62586	62660	LG11	6610859	6611071	100	50	0	0	1	50	1	50	1e-21	93.5
Alt. Acceptor/Donor	Vr01	259255	259362	LG11	6746538	6746645	98	50	1	0	1	50	1	50	7e-20	87.9
Alt. Acceptor/Donor	Vr01	259255	259386	LG11	6746538	6746669	100	50	0	0	1	50	1	50	1e-21	93.5
Alt. Acceptor/Donor	Vr01	466097	466187	LG11	4352676	4352808	100	50	0	0	1	50	1	50	1e-21	93.5
Alt. Acceptor/Donor	Vr01	661719	661790	LG11	5367143	5367214	98	50	1	0	1	50	1	50	7e-20	87.9
Alt. Acceptor/Donor	Vr01	661719	661802	LG11	5367143	5367226	100	50	0	0	1	50	1	50	1e-21	93.5
Alt. Acceptor/Donor	Vr01	701021	701111	LG11	5407708	5407798	100	50	0	0	1	50	1	50	1e-21	93.5
Alt. Acceptor/Donor	Vr01	923651	923920	LG11	3939005	3939274	100	50	0	0	1	50	1	50	1e-21	93.5
Alt. Acceptor/Donor	Vr01	923651	924249	LG11	3939005	3939603	100	50	0	0	1	50	1	50	1e-21	93.5
Alt. Acceptor/Donor	Vr01	1131035	1131265	LG11	4510764	4510994	96	50	2	0	1	50	1	50	3e-18	82.4
Alt. Acceptor/Donor	Vr01	1289880	1290038	LG11	4555752	4555910	100	47	0	0	4	50	4	50	7e-20	87.9
Alt. Acceptor/Donor	Vr01	1496824	1497059	LG11	3375646	3375881	100	50	0	0	1	50	1	50	1e-21	93.5
Alt. Acceptor/Donor	Vr01	1666044	1666220	LG11	3520599	3520775	100	50	0	0	1	50	1	50	1e-21	93.5
Alt. Acceptor/Donor	Vr01	2298612	2298688	scaffold-720	10744	10838	100	47	0	0	1	47	50	4	7e-20	87.9
Alt. Acceptor/Donor	Vr01	2584867	2585061	LG11	5817707	5817924	100	50	0	0	1	50	50	1	1e-21	93.5
Alt. Acceptor/Donor	Vr01	2584867	2585084	LG11	5817707	5817847	100	47	0	0	4	50	47	1	7e-20	87.9
Alt. Acceptor/Donor	Vr01	3240422	3240550	LG11	4883492	4883620	100	50	0	0	1	50	1	50	1e-21	93.5
Alt. Acceptor/Donor	Vr01	4411223	4411319	LG1	41666850	41666946	100	50	0	0	1	50	1	50	1e-21	93.5
Alt. Acceptor/Donor	Vr01	4411223	4413434	LG1	41666850	41669047	100	50	0	0	1	50	1	50	1e-21	93.5
Alt. Acceptor/Donor	Vr01	4563146	4563460	LG1	41843637	41843951	100	50	0	0	1	50	1	50	1e-21	93.5
Alt. Acceptor/Donor	Vr01	4563225	4563366	LG1	41843716	41843951	98	50	1	0	1	50	1	50	7e-20	87.9
Alt. Acceptor/Donor	Vr01	4686043	4686499	LG1	41965688	41966144	100	48	0	0	3	50	3	50	2e-20	89.8
Alt. Acceptor/Donor	Vr01	4758430	4758701	LG1	42046561	42046832	98	50	1	0	1	50	1	50	7e-20	87.9
Alt. Acceptor/Donor	Vr01	4758430	4759824	LG1	42046561	42046932	100	50	0	0	1	50	1	50	1e-21	93.5
Alt. Acceptor/Donor	Vr01	4835534	4835640	LG1	42112863	42112969	100	50	0	0	1	50	1	50	1e-21	93.5
Alt. Acceptor/Donor	Vr01	5013904	5014109	LG1	42285793	42285998	100	50	0	0	1	50	1	50	1e-21	93.5
Alt. Acceptor/Donor	Vr01	5014018	5014109	LG1	42285817	42285998	100	50	0	0	1	50	1	50	1e-21	93.5
Alt. Acceptor/Donor	Vr01	5246691	5246761	scaffold-240	481343	481432	94	50	3	0	1	50	50	1	1e-16	76.8
Alt. Acceptor/Donor	Vr01	5398268	5398367	scaffold-240	320172	320260	98	50	1	0	1	50	50	1	7e-20	87.9
Alt. Acceptor/Donor	Vr01	5561745	5561963	scaffold-240	140519	140737	98	50	1	0	1	50	50	1	7e-20	87.9
Alt. Acceptor/Donor	Vr01	5562165	5562229	scaffold-240	140205	140306	98	50	1	0	1	50	50	1	7e-20	87.9
Alt. Acceptor/Donor	Vr01	5696913	5697173	LG11	8109280	8109540	100	50	0	0	1	50	1	50	1e-21	93.5
Alt. Acceptor/Donor	Vr01	5697032	5697173	LG11	8109399	8109540	100	50	0	0	1	50	1	50	1e-21	93.5
Alt. Acceptor/Donor	Vr01	6068815	6068956	LG11	8488163	8488304	100	50	0	0	1	50	1	50	1e-21	93.5
Alt. Acceptor/Donor	Vr01	6068815	6069089	LG11	8488163	8488437	100	50	0	0	1	50	1	50	1e-21	93.5
Alt. Acceptor/Donor	Vr01	6162653	6165197	LG11	8578787	8581249	100	50	0	0	1	50	1	50	1e-21	93.5
Alt. Acceptor/Donor	Vr01	6164903	6165197	LG11	8580955	8581249	100	50	0	0	1	50	1	50	1e-21	93.5
Alt. Acceptor/Donor	Vr01	6229766	6229849	LG11	8638009	8638089	100	50	0	0	1	50	1	50	1e-21	93.5
Alt. Acceptor/Donor	Vr01	6231561	6231715	LG11	8639848	8640002	100	50	0	0	1	50	1	50	1e-21	93.5
Alt. Acceptor/Donor	Vr01	6240225	6240291	LG11	8648814	8648880	98	50	1	0	1	50	1	50	7e-20	87.9
Alt. Acceptor/Donor	Vr01	6251459	6251585	LG11	8660327	8660453	100	50	0	0	1	50	1	50	1e-21	93.5
Alt. Acceptor/Donor	Vr01	6943130	6943284	LG11	12848762	12848916	100	50	0	0	1	50	1	50	1e-21	93.5
Alt. Acceptor/Donor	Vr01	7678847	7678965	LG11	12060614	12060732	100	50	0	0	1	50	1	50	1e-21	93.5
Alt. Acceptor/Donor	Vr01	7679566	7679690	LG11	12060614	12061203	98	50	1	0	1	50	1	50	7e-20	87.9
Alt. Acceptor/Donor	Vr01	7883514	7883954	LG11	12262398	12262838	98	50	1	0	1	50	1	50	7e-20	87.9
Alt. Acceptor/Donor	Vr01	8010373	8010457	LG11	12435064	12435148	100	50	0	0	1	50	1	50	1e-21	93.5
Alt. Acceptor/Donor	Vr01	8055346	8055571	LG11	12498840	12499065	100	50	0	0	1	50	1	50	1e-21	93.5
Alt. Acceptor/Donor	Vr01	8055383	8055571	LG11	12498877	12499065	100	50	0	0	1	50	1	50	1e-21	93.5
Alt. Acceptor/Donor	Vr01	8143319	8143514	LG11	12593613	12593710	100	50	0	0	1	50	1	50	1e-21	93.5
Alt. Acceptor/Donor	Vr01	8143319	8144629	LG11	12593613	12593808	100	50	0	0	1	50	1	50	1e-21	93.5
Alt. Acceptor/Donor	Vr01	8144981	8145121	LG11	12595358	12595450	98	50	1	0	1	50	1	50	7e-20	87.9
Alt. Acceptor/Donor	Vr01	8468157	8468251	LG11	7339788	7339882	100	50	0	0	1	50	1	50	1e-21	93.5
Alt. Acceptor/Donor	Vr01	8676272	8676531	LG11	9308393	9308652	100	50	0	0	1	50	1	50	1e-21	93.5
Alt. Acceptor/Donor	Vr01	8945312	8945454	LG11	9620201	9620343	100	50	0	0	1	50	1	50	1e-21	93.5
Alt. Acceptor/Donor	Vr01	8945312	8945479	LG11	9620201	9620368	100	50	0	0	1	50	1	50	1e-21	93.5
Alt. Acceptor/Donor	Vr01	8974194	8974367	LG11	9644595	9644960	95.83	48	2	0	3	50	3	50	4e-17	78.7
Alt. Acceptor/Donor	Vr01	9643239	9643326	LG11	10233693	10233780	100	50	0	0	1	50	1	50	1e-21	93.5
Alt. Acceptor/Donor	Vr01	10158627	10158793	LG11	7708134	7708300	100	50	0	0	1	50	1	50	1e-21	93.5
Alt. Acceptor/Donor	Vr01	10199758	10199895	LG4	6278104	6278241	98	50	1	0	1	50	1	50	7e-20	87.9
Alt. Acceptor/Donor	Vr01	10370916	10371283	LG11	7886914	7887281	100	50	0	0	1	50	1	50	1e-21	93.5
Alt. Acceptor/Donor	Vr01	10736776	10737096	LG11	10571841	10572161	100	50	0	0	1	50	1	50	1e-21	93.5
Alt. Acceptor/Donor	Vr01	11122348	11122410	LG11	10993473	10993535	100	50	0	0	1	50	1	50	1e-21	93.5
Alt. Acceptor/Donor	Vr01	11122368	11122469	LG11	10993473	10993594	100	50	0	0	1	50	1	50	1e-21	93.5
Alt. Acceptor/Donor	Vr01	11423327	11423563	scaffold-408	118960	119150	100	50	0	0	1	50	50	1	1e-21	93.5
Alt. Acceptor/Donor	Vr01	12211197	12212064	scaffold-648	149211	149444	96	50	2	0	1	50	50	1	3e-18	82.4
Alt. Acceptor/Donor	Vr01	12796829	12796922	LG1	30058606	30058699	95.74	47	2	0	4	50	4	50	1e-16	76.8
Alt. Acceptor/Donor	Vr01	13276569	13276665	SuperScaf-17	877887	877983	98	50	1	0	1	50	1	50	7e-20	87.9
Alt. Acceptor/Donor	Vr01	13424341	13424777	SuperScaf-17	1000616	1001052	100	50	0	0	1	50	1	50	1e-21	93.5
Alt. Acceptor/Donor	Vr01	13424943	13425224	SuperScaf-17	1001218	1001499	100	50	0	0	1	50	1	50	1e-21	93.5
Alt. Acceptor/Donor	Vr01	13425148	13425224	SuperScaf-17	1001424	1001499	100	50	0	0	1	50	1	50	1e-21	93.5
Alt. Acceptor/Donor	Vr01	14339190	14339521	scaffold-272	496194	496537	100	50	0	0	1	50	50	1	1e-21	93.5
Alt. Acceptor/Donor	Vr01	14718460	14718568	scaffold-272	92242	92363	98	50	1	0	1	50	50	1	7e-20	87.9
Alt. Acceptor/Donor	Vr01	16193568	16193752	scaffold-337	166648	166832	98	50	1	0	1	50	1	50	7e-20	87.9
Alt. Acceptor/Donor	Vr01	16529176	16529272	LG11	1155912	1156068	98	50	1	0	1	50	50	1	7e-20	87.9
Alt. Acceptor/Donor	Vr01	16537202	16537295	LG11	1153542	1153655	98	50	1	0	1	50	50	1	7e-20	87.9
Alt. Acceptor/Donor	Vr01	16954143	16954305	scaffold-589	25211	25363	100	50	0	0	1	50	50	1	1e-21	93.5
Alt. Acceptor/Donor	Vr01	19259086	19259149	LG6	10372479	10372542	100	50	0	0	1	50	50	1	1e-21	93.5
Alt. Acceptor/Donor	Vr01	20924490	20924790	SuperScaf-12	469874	470188	100	50	0	0	1	50	50	1	1e-21	93.5
Alt. Acceptor/Donor	Vr01	20924663	20924790	SuperScaf-12	469874	470001	100	50	0	0	1	50	50	1	1e-21	93.5
Alt. Acceptor/Donor	Vr01	21027469	21027591	SuperScaf-12	2506660	2506798	100	50	0	0	1	50	50	1	1e-21	93.5
Alt. Acceptor/Donor	Vr01	21143048	21143386	SuperScaf-12	2383172	2383504	98	50	1	0	1	50	50	1	7e-20	87.9
Alt. Acceptor/Donor	Vr01	21216778	21216887	SuperScaf-12	2308296	2308405	100	50	0	0	1	50	50	1	1e-21	93.5
Alt. Acceptor/Donor	Vr01	21216782	21216868	SuperScaf-12	2308315	2308405	100	50	0	0	1	50	50	1	1e-21	93.5
Alt. Acceptor/Donor	Vr01	21232481	21232608	SuperScaf-12	2288489	2288889	100	50	0	0	1	50	50	1	1e-21	93.5
Alt. Acceptor/Donor	Vr01	21232797	21232871	SuperScaf-12	2288489	2288573	98	50	1	0	1	50	50	1	7e-20	87.9
Alt. Acceptor/Donor	Vr01	21359271	21359447	SuperScaf-12	2161090	2161178	100	50	0	0	1	50	50	1	1e-21	93.5
Alt. Acceptor/Donor	Vr01	21420957	21421036	SuperScaf-12	2101065	2101130	98	50	1	0	1	50	50	1	7e-20	87.9
Alt. Acceptor/Donor	Vr01	22670078	22670468	SuperScaf-56	95339	96189	98	50	1	0	1	50	50	1	7e-20	87.9
Alt. Acceptor/Donor	Vr01	22670736	22670961	SuperScaf-56	95339	95564	100	50	0	0	1	50	50	1	1e-21	93.5
Alt. Acceptor/Donor	Vr01	23034373	23034619	LG6	8858790	8858977	100	50	0	0	1	50	50	1	1e-21	93.5
Alt. Acceptor/Donor	Vr01	23179902	23180433	scaffold-150	559516	560047	98	50	1	0	1	50	1	50	7e-20	87.9
Alt. Acceptor/Donor	Vr01	23308846	23309085	scaffold-150	673809	674048	100	50	0	0	1	50	1	50	1e-21	93.5
Alt. Acceptor/Donor	Vr01	24449492	24450005	scaffold-987	29252	30670	97.06	34	1	0	17	50	1	34	5e-11	58.4
Alt. Acceptor/Donor	Vr01	28374304	28374543	scaffold-492	46855	47080	100	50	0	0	1	50	50	1	1e-21	93.5
Alt. Acceptor/Donor	Vr01	31009247	31009342	SuperScaf-17	1264370	1265697	96	50	2	0	1	50	50	1	3e-18	82.4
Alt. Acceptor/Donor	Vr01	34046376	34046462	LG11	2828374	2828460	100	50	0	0	1	50	1	50	1e-21	93.5
Alt. Acceptor/Donor	Vr01	34787727	34787806	LG11	1790586	1790665	100	50	0	0	1	50	50	1	1e-21	93.5
Alt. Acceptor/Donor	Vr01	34908848	34909425	LG11	1675709	1676286	96	50	2	0	1	50	50	1	3e-18	82.4
Alt. Acceptor/Donor	Vr01	34908848	34909692	LG11	1675442	1676286	96	50	2	0	1	50	50	1	3e-18	82.4
Alt. Acceptor/Donor	Vr01	34994619	34994855	LG11	1598153	1598356	100	50	0	0	1	50	50	1	1e-21	93.5
Alt. Acceptor/Donor	Vr02	560993	561078	LG2	12560408	12560481	100	50	0	0	1	50	50	1	1e-21	93.5
Alt. Acceptor/Donor	Vr02	583190	583339	LG2	12533143	12533292	98	50	1	0	1	50	50	1	7e-20	87.9
Alt. Acceptor/Donor	Vr02	588916	588996	LG2	12527923	12527982	100	50	0	0	1	50	50	1	1e-21	93.5
Alt. Acceptor/Donor	Vr02	592861	592924	LG2	12523916	12523990	98	50	1	0	1	50	50	1	7e-20	87.9
Alt. Acceptor/Donor	Vr02	699075	699184	LG2	12405380	12405489	98	50	1	0	1	50	50	1	7e-20	87.9
Alt. Acceptor/Donor	Vr02	699075	699333	LG2	12405231	12405489	98	50	1	0	1	50	50	1	7e-20	87.9
Alt. Acceptor/Donor	Vr02	814370	814437	LG2	12288134	12288201	98	50	1	0	1	50	50	1	7e-20	87.9
Alt. Acceptor/Donor	Vr02	814370	814559	LG2	12288012	12288201	98	50	1	0	1	50	50	1	7e-20	87.9
Alt. Acceptor/Donor	Vr02	902342	902464	LG2	12182318	12182430	98	50	1	0	1	50	50	1	7e-20	87.9
Alt. Acceptor/Donor	Vr02	938352	938912	LG2	12137212	12137769	96	50	2	0	1	50	50	1	3e-18	82.4
Alt. Acceptor/Donor	Vr02	938352	938924	LG2	12137200	12137774	97.87	47	1	0	4	50	47	1	3e-18	82.4
Alt. Acceptor/Donor	Vr02	1133603	1133692	LG2	11952241	11952345	94	50	3	0	1	50	50	1	1e-16	76.8
Alt. Acceptor/Donor	Vr02	1137238	1137298	LG2	11948815	11948901	100	50	0	0	1	50	50	1	1e-21	93.5
Alt. Acceptor/Donor	Vr02	1151470	1151782	LG2	11933962	11934274	96	50	2	0	1	50	50	1	3e-18	82.4
Alt. Acceptor/Donor	Vr02	1151470	1152250	LG2	11933496	11934274	96	50	2	0	1	50	50	1	3e-18	82.4
Alt. Acceptor/Donor	Vr02	1189305	1190509	LG2	11882365	11883532	96	50	2	0	1	50	50	1	3e-18	82.4
Alt. Acceptor/Donor	Vr02	1514001	1514059	LG2	11514533	11514591	98	50	1	0	1	50	50	1	7e-20	87.9
Alt. Acceptor/Donor	Vr02	1724807	1725639	LG2	11284916	11285748	98	50	1	0	1	50	50	1	7e-20	87.9
Alt. Acceptor/Donor	Vr02	1763272	1763395	LG2	11242422	11242579	100	50	0	0	1	50	50	1	1e-21	93.5
Alt. Acceptor/Donor	Vr02	1763575	1763659	LG2	11242161	11242277	100	50	0	0	1	50	50	1	1e-21	93.5
Alt. Acceptor/Donor	Vr02	1835909	1836018	LG2	11167036	11167116	100	50	0	0	1	50	50	1	1e-21	93.5
Alt. Acceptor/Donor	Vr02	2054872	2055094	LG2	10933690	10933912	100	50	0	0	1	50	50	1	1e-21	93.5
Alt. Acceptor/Donor	Vr02	2096165	2096409	LG2	10893998	10894256	100	50	0	0	1	50	50	1	1e-21	93.5
Alt. Acceptor/Donor	Vr02	2400954	2401330	LG6	314997	315373	98	50	1	0	1	50	1	50	7e-20	87.9
Alt. Acceptor/Donor	Vr02	2657623	2657829	LG6	609922	610129	98	50	0	1	2	50	1	50	2e-19	86.1
Alt. Acceptor/Donor	Vr02	2783550	2783789	LG6	3307667	3307906	100	50	0	0	1	50	50	1	1e-21	93.5
Alt. Acceptor/Donor	Vr02	2957286	2957344	LG6	3122277	3122335	96	50	2	0	1	50	50	1	3e-18	82.4
Alt. Acceptor/Donor	Vr02	2957286	2957399	LG6	3122222	3122335	100	50	0	0	1	50	50	1	1e-21	93.5
Alt. Acceptor/Donor	Vr02	3067860	3070626	LG6	3001001	3001121	96	50	2	0	1	50	50	1	3e-18	82.4
Alt. Acceptor/Donor	Vr02	3070524	3070626	LG6	3001001	3001103	98	50	1	0	1	50	50	1	7e-20	87.9
Alt. Acceptor/Donor	Vr02	3070729	3070838	LG6	3000785	3000894	98	50	1	0	1	50	50	1	7e-20	87.9
Alt. Acceptor/Donor	Vr02	3070729	3070855	LG6	3000768	3000894	98	50	1	0	1	50	50	1	7e-20	87.9
Alt. Acceptor/Donor	Vr02	3114397	3115779	LG6	2953338	2954765	94	50	3	0	1	50	50	1	1e-16	76.8
Alt. Acceptor/Donor	Vr02	3159418	3159661	LG6	2919064	2919279	98	50	1	0	1	50	50	1	7e-20	87.9
Alt. Acceptor/Donor	Vr02	3579955	3583585	LG6	6019052	6022168	98	50	1	0	1	50	1	50	7e-20	87.9
Alt. Acceptor/Donor	Vr02	3592953	3593475	LG6	6029201	6029723	98	50	1	0	1	50	1	50	7e-20	87.9
Alt. Acceptor/Donor	Vr02	3593721	3593799	LG6	6029930	6030028	93.88	49	3	0	2	50	2	50	5e-16	75
Alt. Acceptor/Donor	Vr02	3598265	3598940	LG6	6034388	6035060	100	50	0	0	1	50	1	50	1e-21	93.5
Alt. Acceptor/Donor	Vr02	3659544	3659768	LG6	6120365	6120589	98	50	1	0	1	50	1	50	7e-20	87.9
Alt. Acceptor/Donor	Vr02	3694361	3694500	LG6	6160655	6160794	98	50	1	0	1	50	1	50	7e-20	87.9
Alt. Acceptor/Donor	Vr02	3828383	3828458	LG6	3450267	3450342	98	50	1	0	1	50	1	50	7e-20	87.9
Alt. Acceptor/Donor	Vr02	3858584	3858737	LG6	3483406	3483559	98	50	1	0	1	50	1	50	7e-20	87.9
Alt. Acceptor/Donor	Vr02	4068040	4068264	LG6	3834439	3834663	98	50	1	0	1	50	1	50	7e-20	87.9
Alt. Acceptor/Donor	Vr02	4068055	4068264	LG6	3834454	3834663	98	50	1	0	1	50	1	50	7e-20	87.9
Alt. Acceptor/Donor	Vr02	4085465	4085594	LG6	3852001	3852130	98	50	1	0	1	50	1	50	7e-20	87.9
Alt. Acceptor/Donor	Vr02	4544195	4544319	LG6	4288724	4288848	96	50	2	0	1	50	1	50	3e-18	82.4
Alt. Acceptor/Donor	Vr02	4734236	4734289	LG6	4491440	4491493	98	50	1	0	1	50	1	50	7e-20	87.9
Alt. Acceptor/Donor	Vr02	5011917	5011996	LG6	5403453	5403532	98	50	1	0	1	50	1	50	7e-20	87.9
Alt. Acceptor/Donor	Vr02	5011917	5012102	LG6	5403453	5403638	96	50	2	0	1	50	1	50	3e-18	82.4
Alt. Acceptor/Donor	Vr02	5445955	5446015	LG6	4708181	4708241	100	50	0	0	1	50	1	50	1e-21	93.5
Alt. Acceptor/Donor	Vr02	5535817	5536078	LG7	14172675	14172935	94.12	51	1	2	1	50	50	1	1e-16	76.8
Alt. Acceptor/Donor	Vr02	5814497	5815813	LG6	5133908	5135328	96	50	2	0	1	50	1	50	3e-18	82.4
Alt. Acceptor/Donor	Vr02	5814520	5815917	LG6	5133883	5135328	100	50	0	0	1	50	1	50	1e-21	93.5
Alt. Acceptor/Donor	Vr02	6250510	6250626	SuperScaf-12	993845	993961	98	50	1	0	1	50	1	50	7e-20	87.9
Alt. Acceptor/Donor	Vr02	6627906	6628026	SuperScaf-32	1652088	1652390	100	34	0	0	17	50	1	34	1e-12	63.9
Alt. Acceptor/Donor	Vr02	7026881	7026985	SuperScaf-32	2212839	2212943	98	50	1	0	1	50	1	50	7e-20	87.9
Alt. Acceptor/Donor	Vr02	7094293	7094532	SuperScaf-32	2285543	2285782	94	50	3	0	1	50	1	50	1e-16	76.8
Alt. Acceptor/Donor	Vr02	7094293	7095009	SuperScaf-32	2285543	2286248	100	50	0	0	1	50	1	50	1e-21	93.5
Alt. Acceptor/Donor	Vr02	7479082	7479189	SuperScaf-32	2713677	2713784	98	50	1	0	1	50	1	50	7e-20	87.9
Alt. Acceptor/Donor	Vr02	7479082	7479432	SuperScaf-32	2713677	2714027	98	50	1	0	1	50	1	50	7e-20	87.9
Alt. Acceptor/Donor	Vr02	7531343	7531541	SuperScaf-32	2786529	2786651	100	50	0	0	1	50	1	50	1e-21	93.5
Alt. Acceptor/Donor	Vr02	7592324	7592487	SuperScaf-32	2883749	2883912	100	50	0	0	1	50	1	50	1e-21	93.5
Alt. Acceptor/Donor	Vr02	7926141	7926412	SuperScaf-32	3211701	3211972	100	50	0	0	1	50	1	50	1e-21	93.5
Alt. Acceptor/Donor	Vr02	8041499	8041978	SuperScaf-32	3352463	3352942	100	50	0	0	1	50	1	50	1e-21	93.5
Alt. Acceptor/Donor	Vr02	8041499	8042500	SuperScaf-32	3352463	3353465	98	50	0	1	2	50	1	50	2e-19	86.1
Alt. Acceptor/Donor	Vr02	8295735	8295880	scaffold-541	127651	127796	100	50	0	0	1	50	1	50	1e-21	93.5
Alt. Acceptor/Donor	Vr02	8570071	8570374	SuperScaf-32	4214292	4216012	100	50	0	0	1	50	50	1	1e-21	93.5
Alt. Acceptor/Donor	Vr02	8571583	8571838	SuperScaf-32	4214275	4214547	100	50	0	0	1	50	50	1	1e-21	93.5
Alt. Acceptor/Donor	Vr02	8717424	8717513	SuperScaf-32	4040509	4040631	100	50	0	0	1	50	50	1	1e-21	93.5
Alt. Acceptor/Donor	Vr02	9188727	9188925	SuperScaf-32	3637684	3637792	98	50	1	0	1	50	50	1	7e-20	87.9
Alt. Acceptor/Donor	Vr02	9961730	9961863	LG1	41103739	41103872	100	50	0	0	1	50	1	50	1e-21	93.5
Alt. Acceptor/Donor	Vr02	10613980	10614354	LG1	39431150	39431568	100	50	0	0	1	50	50	1	1e-21	93.5
Alt. Acceptor/Donor	Vr02	10856198	10856304	LG1	40090139	40090245	100	50	0	0	1	50	1	50	1e-21	93.5
Alt. Acceptor/Donor	Vr02	11455870	11455953	LG6	6427875	6427963	97.83	46	1	0	1	46	46	1	1e-17	80.5
Alt. Acceptor/Donor	Vr02	11456032	11456575	LG6	6427039	6427796	95.83	48	2	0	1	48	50	3	4e-17	78.7
Alt. Acceptor/Donor	Vr02	11456032	11457338	LG6	6427023	6427796	95.83	48	2	0	1	48	50	3	4e-17	78.7
Alt. Acceptor/Donor	Vr02	11619818	11619892	LG4	10473212	10473286	93.75	48	3	0	3	50	48	1	2e-15	73.1
Alt. Acceptor/Donor	Vr02	13708783	13708926	scaffold-137	143576	143719	100	49	0	0	2	50	2	50	5e-21	91.6
Alt. Acceptor/Donor	Vr02	14620248	14620417	scaffold-1095	13905	14058	98	50	1	0	1	50	50	1	7e-20	87.9
Alt. Acceptor/Donor	Vr02	15012687	15012890	LG6	2431948	2432151	100	50	0	0	1	50	50	1	1e-21	93.5
Alt. Acceptor/Donor	Vr02	15012687	15012998	LG6	2431840	2432151	100	50	0	0	1	50	50	1	1e-21	93.5
Alt. Acceptor/Donor	Vr02	15550393	15550497	scaffold-189	623258	623419	100	50	0	0	1	50	1	50	1e-21	93.5
Alt. Acceptor/Donor	Vr02	16116263	16116331	SuperScaf-28	2632967	2633035	100	50	0	0	1	50	1	50	1e-21	93.5
Alt. Acceptor/Donor	Vr02	16717343	16719005	SuperScaf-28	77137	78799	100	50	0	0	1	50	1	50	1e-21	93.5
Alt. Acceptor/Donor	Vr02	16755598	16755650	SuperScaf-28	101174	101226	100	50	0	0	1	50	1	50	1e-21	93.5
Alt. Acceptor/Donor	Vr02	16847608	16847723	SuperScaf-28	131059	131174	100	50	0	0	1	50	1	50	1e-21	93.5
Alt. Acceptor/Donor	Vr02	16847648	16847723	SuperScaf-28	131099	131174	97.92	48	1	0	1	48	1	48	9e-19	84.2
Alt. Acceptor/Donor	Vr02	16911382	16911566	SuperScaf-28	197951	198135	100	50	0	0	1	50	1	50	1e-21	93.5
Alt. Acceptor/Donor	Vr02	17170100	17170239	SuperScaf-28	565524	565663	94	50	3	0	1	50	1	50	1e-16	76.8
Alt. Acceptor/Donor	Vr02	17235630	17235733	SuperScaf-28	633098	633201	97.87	47	1	0	4	50	4	50	3e-18	82.4
Alt. Acceptor/Donor	Vr02	17238877	17239003	SuperScaf-28	637159	637285	98	50	1	0	1	50	1	50	7e-20	87.9
Alt. Acceptor/Donor	Vr02	17238877	17239023	SuperScaf-28	637159	637305	97.96	49	1	0	2	50	2	50	2e-19	86.1
Alt. Acceptor/Donor	Vr02	17462575	17462973	SuperScaf-28	3291524	3291924	100	46	0	0	1	46	5	50	2e-19	86.1
Alt. Acceptor/Donor	Vr02	17462587	17462969	SuperScaf-28	3291492	3291924	100	50	0	0	1	50	1	50	1e-21	93.5
Alt. Acceptor/Donor	Vr02	18136250	18136348	scaffold-355	247746	247973	98	50	1	0	1	50	1	50	7e-20	87.9
Alt. Acceptor/Donor	Vr02	18136250	18136317	scaffold-355	247875	248146	96	50	2	0	1	50	1	50	3e-18	82.4
Alt. Acceptor/Donor	Vr02	18363474	18363617	SuperScaf-28	1757324	1757463	100	50	0	0	1	50	1	50	1e-21	93.5
Alt. Acceptor/Donor	Vr02	20774566	20774838	scaffold-279	244034	244267	98	50	1	0	1	50	50	1	7e-20	87.9
Alt. Acceptor/Donor	Vr02	20807052	20807104	scaffold-279	216714	216776	98	50	1	0	1	50	50	1	7e-20	87.9
Alt. Acceptor/Donor	Vr02	21276868	21276981	LG6	2610992	2611049	100	50	0	0	1	50	50	1	1e-21	93.5
Alt. Acceptor/Donor	Vr02	21533332	21533490	scaffold-276	78499	78657	100	50	0	0	1	50	1	50	1e-21	93.5
Alt. Acceptor/Donor	Vr02	21557241	21557436	scaffold-276	107178	107373	96	50	2	0	1	50	1	50	3e-18	82.4
Alt. Acceptor/Donor	Vr02	21557241	21557402	scaffold-276	107178	107883	97.92	48	1	0	3	50	3	50	9e-19	84.2
Alt. Acceptor/Donor	Vr02	22106633	22106944	LG4	2003532	2003848	100	49	0	0	2	50	2	50	5e-21	91.6
Alt. Acceptor/Donor	Vr02	22106813	22106944	LG4	2003649	2003848	100	49	0	0	2	50	2	50	5e-21	91.6
Alt. Acceptor/Donor	Vr02	22158574	22158650	LG4	2058873	2058964	100	50	0	0	1	50	1	50	1e-21	93.5
Alt. Acceptor/Donor	Vr02	22298604	22300079	LG4	2219171	2219345	97.87	47	1	0	4	50	1	47	3e-18	82.4
Alt. Acceptor/Donor	Vr02	22455027	22455193	LG4	2389873	2390039	100	49	0	0	2	50	2	50	5e-21	91.6
Alt. Acceptor/Donor	Vr02	22458784	22458946	LG4	2394283	2394445	100	50	0	0	1	50	1	50	1e-21	93.5
Alt. Acceptor/Donor	Vr02	22480116	22480354	LG4	2415618	2415856	98	50	1	0	1	50	1	50	7e-20	87.9
Alt. Acceptor/Donor	Vr02	22531886	22532352	LG4	2468983	2469449	100	50	0	0	1	50	1	50	1e-21	93.5
Alt. Acceptor/Donor	Vr02	22537930	22538469	LG4	2476105	2476518	100	50	0	0	1	50	1	50	1e-21	93.5
Alt. Acceptor/Donor	Vr02	22538056	22538403	LG4	2476105	2476452	98	50	1	0	1	50	1	50	7e-20	87.9
Alt. Acceptor/Donor	Vr02	22803852	22803983	LG4	685227	685280	100	50	0	0	1	50	1	50	1e-21	93.5
Alt. Acceptor/Donor	Vr02	22803852	22805071	LG4	685227	685358	100	50	0	0	1	50	1	50	1e-21	93.5
Alt. Acceptor/Donor	Vr02	23067200	23067438	LG4	952853	953091	100	50	0	0	1	50	1	50	1e-21	93.5
Alt. Acceptor/Donor	Vr02	23067200	23067472	LG4	952853	953125	100	50	0	0	1	50	1	50	1e-21	93.5
Alt. Acceptor/Donor	Vr02	23343203	23343385	LG4	1249019	1249201	97.92	48	1	0	1	48	1	48	9e-19	84.2
Alt. Acceptor/Donor	Vr02	23355165	23355221	LG4	1260641	1260697	100	50	0	0	1	50	1	50	1e-21	93.5
Alt. Acceptor/Donor	Vr02	23448909	23449058	LG4	1349157	1349306	100	50	0	0	1	50	1	50	1e-21	93.5
Alt. Acceptor/Donor	Vr02	23624574	23624774	SuperScaf-60	3117125	3117341	100	50	0	0	1	50	50	1	1e-21	93.5
Alt. Acceptor/Donor	Vr02	23625444	23625710	SuperScaf-60	3116203	3116394	98	50	1	0	1	50	50	1	7e-20	87.9
Alt. Acceptor/Donor	Vr02	23748633	23748754	SuperScaf-60	2987445	2987579	100	50	0	0	1	50	50	1	1e-21	93.5
Alt. Acceptor/Donor	Vr02	23794989	23795354	SuperScaf-60	2962477	2962760	100	50	0	0	1	50	50	1	1e-21	93.5
Alt. Acceptor/Donor	Vr02	24008471	24008543	SuperScaf-60	2725460	2725543	100	50	0	0	1	50	50	1	1e-21	93.5
Alt. Acceptor/Donor	Vr02	24085806	24085895	SuperScaf-60	2592676	2592749	100	50	0	0	1	50	50	1	1e-21	93.5
Alt. Acceptor/Donor	Vr02	24137583	24137652	SuperScaf-60	2526041	2526120	100	50	0	0	1	50	50	1	1e-21	93.5
Alt. Acceptor/Donor	Vr02	24626380	24626477	LG6	9110084	9110140	98	50	1	0	1	50	50	1	7e-20	87.9
Alt. Acceptor/Donor	Vr02	24646973	24647102	LG6	9090090	9090234	98	50	1	0	1	50	50	1	7e-20	87.9
Alt. Acceptor/Donor	Vr02	25154569	25154636	LG6	7306319	7306386	98	50	1	0	1	50	1	50	7e-20	87.9
Alt. Acceptor/Donor	Vr02	25233717	25233786	LG6	7380252	7380321	98	50	1	0	1	50	1	50	7e-20	87.9
Alt. Acceptor/Donor	Vr03	680669	681013	LG11	2492632	2492976	100	50	0	0	1	50	1	50	1e-21	93.5
Alt. Acceptor/Donor	Vr03	680669	681026	LG11	2492632	2492989	98	50	1	0	1	50	1	50	7e-20	87.9
Alt. Acceptor/Donor	Vr03	945007	945090	SuperScaf-23	2258537	2258620	98	50	1	0	1	50	1	50	7e-20	87.9
Alt. Acceptor/Donor	Vr03	1427652	1427733	SuperScaf-23	617522	617789	100	50	0	0	1	50	1	50	1e-21	93.5
Alt. Acceptor/Donor	Vr03	1427652	1427760	SuperScaf-23	617522	617816	100	50	0	0	1	50	1	50	1e-21	93.5
Alt. Acceptor/Donor	Vr03	1626583	1626834	scaffold-236	487850	488137	98	50	1	0	1	50	50	1	7e-20	87.9
Alt. Acceptor/Donor	Vr03	1684839	1684916	scaffold-236	420448	420525	100	50	0	0	1	50	50	1	1e-21	93.5
Alt. Acceptor/Donor	Vr03	1738753	1738826	scaffold-236	367455	367528	100	50	0	0	1	50	50	1	1e-21	93.5
Alt. Acceptor/Donor	Vr03	1958117	1958461	scaffold-236	95213	95502	100	50	0	0	1	50	50	1	1e-21	93.5
Alt. Acceptor/Donor	Vr03	1958284	1958461	scaffold-236	95213	95390	98	50	1	0	1	50	50	1	7e-20	87.9
Alt. Acceptor/Donor	Vr03	2016884	2016968	scaffold-236	30206	30290	100	50	0	0	1	50	50	1	1e-21	93.5
Alt. Acceptor/Donor	Vr03	2231585	2231773	LG4	12245634	12245822	100	50	0	0	1	50	50	1	1e-21	93.5
Alt. Acceptor/Donor	Vr03	2231585	2231915	LG4	12245492	12245822	100	50	0	0	1	50	50	1	1e-21	93.5
Alt. Acceptor/Donor	Vr03	2235217	2235546	LG4	12241827	12242128	100	50	0	0	1	50	50	1	1e-21	93.5
Alt. Acceptor/Donor	Vr03	2295237	2295372	LG4	12177560	12177695	100	50	0	0	1	50	50	1	1e-21	93.5
Alt. Acceptor/Donor	Vr03	2295237	2295386	LG4	12177546	12177695	100	50	0	0	1	50	50	1	1e-21	93.5
Alt. Acceptor/Donor	Vr03	2380346	2380438	scaffold-156	6456	6548	100	50	0	0	1	50	1	50	1e-21	93.5
Alt. Acceptor/Donor	Vr03	2392765	2392912	scaffold-156	19085	19232	100	50	0	0	1	50	1	50	1e-21	93.5
Alt. Acceptor/Donor	Vr03	2459453	2459537	SuperScaf-23	3270137	3270504	96	50	2	0	1	50	50	1	3e-18	82.4
Alt. Acceptor/Donor	Vr03	2459453	2459920	SuperScaf-23	3269742	3270504	98.04	51	0	1	1	50	51	1	7e-20	87.9
Alt. Acceptor/Donor	Vr03	2633262	2634113	SuperScaf-23	3123898	3124749	100	50	0	0	1	50	50	1	1e-21	93.5
Alt. Acceptor/Donor	Vr03	2809972	2810074	SuperScaf-23	2903125	2903223	98	50	1	0	1	50	50	1	7e-20	87.9
Alt. Acceptor/Donor	Vr03	3230527	3230632	SuperScaf-23	2458122	2458264	98	50	1	0	1	50	50	1	7e-20	87.9
Alt. Acceptor/Donor	Vr03	3242627	3242841	SuperScaf-23	2445584	2445797	98	50	1	0	1	50	50	1	7e-20	87.9
Alt. Acceptor/Donor	Vr03	3242780	3242841	SuperScaf-23	2445584	2445645	100	50	0	0	1	50	50	1	1e-21	93.5
Alt. Acceptor/Donor	Vr03	3428156	3428255	scaffold-1091	18871	18967	100	50	0	0	1	50	50	1	1e-21	93.5
Alt. Acceptor/Donor	Vr03	3428156	3428483	scaffold-1091	18640	18967	100	50	0	0	1	50	50	1	1e-21	93.5
Alt. Acceptor/Donor	Vr03	3550794	3551592	scaffold-156	114865	115560	98	50	1	0	1	50	1	50	7e-20	87.9
Alt. Acceptor/Donor	Vr03	3550884	3551056	scaffold-156	114865	115067	98	50	1	0	1	50	1	50	7e-20	87.9
Alt. Acceptor/Donor	Vr03	3552516	3553017	scaffold-156	116476	116980	100	50	0	0	1	50	1	50	1e-21	93.5
Alt. Acceptor/Donor	Vr03	3552874	3553017	scaffold-156	116837	116980	100	50	0	0	1	50	1	50	1e-21	93.5
Alt. Acceptor/Donor	Vr03	4062408	4063042	scaffold-156	720837	721471	100	50	0	0	1	50	1	50	1e-21	93.5
Alt. Acceptor/Donor	Vr03	4144178	4144238	scaffold-95	27811	27871	98	50	1	0	1	50	1	50	7e-20	87.9
Alt. Acceptor/Donor	Vr03	4432617	4432676	scaffold-95	364190	364249	98	50	1	0	1	50	1	50	7e-20	87.9
Alt. Acceptor/Donor	Vr03	4487993	4488138	scaffold-95	423346	423510	100	50	0	0	1	50	1	50	1e-21	93.5
Alt. Acceptor/Donor	Vr03	4490014	4490218	scaffold-95	425380	425584	100	50	0	0	1	50	1	50	1e-21	93.5
Alt. Acceptor/Donor	Vr03	4649952	4652781	scaffold-95	608587	610960	100	50	0	0	1	50	1	50	1e-21	93.5
Alt. Acceptor/Donor	Vr03	4863113	4863849	scaffold-95	855584	856405	96.08	51	0	2	1	50	1	50	3e-18	82.4
Alt. Acceptor/Donor	Vr03	4872700	4872954	scaffold-95	874544	874798	100	50	0	0	1	50	1	50	1e-21	93.5
Alt. Acceptor/Donor	Vr03	4886499	4886641	scaffold-95	882872	883014	98	50	1	0	1	50	1	50	7e-20	87.9
Alt. Acceptor/Donor	Vr03	5005185	5005277	scaffold-95	998173	998265	100	50	0	0	1	50	1	50	1e-21	93.5
Alt. Acceptor/Donor	Vr03	5517180	5518142	scaffold-134	523005	523967	98	50	1	0	1	50	1	50	7e-20	87.9
Alt. Acceptor/Donor	Vr03	5518909	5519390	scaffold-134	524565	525046	100	50	0	0	1	50	1	50	1e-21	93.5
Alt. Acceptor/Donor	Vr03	5518909	5519498	scaffold-134	524565	525154	100	50	0	0	1	50	1	50	1e-21	93.5
Alt. Acceptor/Donor	Vr03	5742663	5743019	scaffold-134	794938	795312	98	50	1	0	1	50	1	50	7e-20	87.9
Alt. Acceptor/Donor	Vr03	5925026	5925177	LG4	13124258	13124409	100	50	0	0	1	50	50	1	1e-21	93.5
Alt. Acceptor/Donor	Vr03	5925026	5925116	LG4	13124319	13124409	100	48	0	0	1	48	50	3	2e-20	89.8
Alt. Acceptor/Donor	Vr03	5925201	5925316	LG4	13124119	13124234	100	50	0	0	1	50	50	1	1e-21	93.5
Alt. Acceptor/Donor	Vr03	6148530	6148973	LG4	12817303	12817766	98	50	1	0	1	50	50	1	7e-20	87.9
Alt. Acceptor/Donor	Vr03	6148530	6149355	LG4	12816945	12817766	98	50	1	0	1	50	50	1	7e-20	87.9
Alt. Acceptor/Donor	Vr03	6637099	6637191	LG4	20202584	20202676	100	50	0	0	1	50	1	50	1e-21	93.5
Alt. Acceptor/Donor	Vr03	6906151	6906230	LG4	8284720	8284799	100	50	0	0	1	50	1	50	1e-21	93.5
Alt. Acceptor/Donor	Vr03	6921918	6922111	LG4	8316178	8316371	100	50	0	0	1	50	1	50	1e-21	93.5
Alt. Acceptor/Donor	Vr03	7116071	7116377	LG4	8529003	8529309	100	50	0	0	1	50	1	50	1e-21	93.5
Alt. Acceptor/Donor	Vr03	7403350	7403438	LG4	8837229	8837317	100	50	0	0	1	50	1	50	1e-21	93.5
Alt. Acceptor/Donor	Vr03	7403350	7403543	LG4	8837229	8837419	94	50	0	3	1	50	4	50	2e-15	73.1
Alt. Acceptor/Donor	Vr03	7482542	7482613	LG4	8916129	8916200	100	50	0	0	1	50	1	50	1e-21	93.5
Alt. Acceptor/Donor	Vr03	7578078	7578145	LG4	9006050	9006185	98	50	1	0	1	50	1	50	7e-20	87.9
Alt. Acceptor/Donor	Vr03	7940163	7940470	LG4	9356114	9356421	100	50	0	0	1	50	1	50	1e-21	93.5
Alt. Acceptor/Donor	Vr03	8049343	8049661	LG4	9491785	9492103	100	50	0	0	1	50	1	50	1e-21	93.5
Alt. Acceptor/Donor	Vr03	8064497	8065026	LG4	9509275	9509804	100	50	0	0	1	50	1	50	1e-21	93.5
Alt. Acceptor/Donor	Vr03	8064731	8065026	LG4	9509509	9509804	100	50	0	0	1	50	1	50	1e-21	93.5
Alt. Acceptor/Donor	Vr03	8432720	8432865	LG4	9911688	9911833	100	50	0	0	1	50	1	50	1e-21	93.5
Alt. Acceptor/Donor	Vr03	8432720	8432884	LG4	9911688	9911852	100	50	0	0	1	50	1	50	1e-21	93.5
Alt. Acceptor/Donor	Vr03	8598400	8598641	scaffold-303	88456	88697	100	50	0	0	1	50	1	50	1e-21	93.5
Alt. Acceptor/Donor	Vr03	8628657	8628908	scaffold-303	123961	124175	96	50	2	0	1	50	1	50	3e-18	82.4
Alt. Acceptor/Donor	Vr03	8702908	8703199	scaffold-303	208861	209152	100	50	0	0	1	50	1	50	1e-21	93.5
Alt. Acceptor/Donor	Vr03	8703056	8703199	scaffold-303	209009	209152	100	50	0	0	1	50	1	50	1e-21	93.5
Alt. Acceptor/Donor	Vr03	8857777	8858186	scaffold-303	389725	390134	100	50	0	0	1	50	1	50	1e-21	93.5
Alt. Acceptor/Donor	Vr03	8967234	8967371	LG4	74306	74443	100	50	0	0	1	50	1	50	1e-21	93.5
Alt. Acceptor/Donor	Vr03	8968100	8968339	LG4	75160	75398	100	50	0	0	1	50	1	50	1e-21	93.5
Alt. Acceptor/Donor	Vr03	9074910	9075172	LG4	199985	200247	98	50	1	0	1	50	1	50	7e-20	87.9
Alt. Acceptor/Donor	Vr03	9108327	9108480	LG4	243838	243991	98	50	1	0	1	50	1	50	7e-20	87.9
Alt. Acceptor/Donor	Vr03	9141257	9141370	LG4	264354	264485	97.83	46	1	0	1	46	1	46	1e-17	80.5
Alt. Acceptor/Donor	Vr03	9141275	9141370	LG4	264372	264485	100	47	0	0	1	47	1	47	7e-20	87.9
Alt. Acceptor/Donor	Vr03	9878147	9878713	LG4	3028422	3029181	98	50	1	0	1	50	50	1	7e-20	87.9
Alt. Acceptor/Donor	Vr03	9919035	9919170	LG4	2972063	2972168	98	50	1	0	1	50	50	1	7e-20	87.9
Alt. Acceptor/Donor	Vr03	10036811	10036894	LG4	2865699	2865769	98	50	1	0	1	50	50	1	7e-20	87.9
Alt. Acceptor/Donor	Vr03	10112072	10112480	LG4	2773959	2774043	100	50	0	0	1	50	50	1	1e-21	93.5
Alt. Acceptor/Donor	Vr03	10112396	10112480	LG4	2773959	2774017	100	50	0	0	1	50	50	1	1e-21	93.5
Alt. Acceptor/Donor	Vr03	10229222	10230417	LG4	20434049	20434585	98	50	1	0	1	50	50	1	7e-20	87.9
Alt. Acceptor/Donor	Vr03	10229881	10230417	LG4	20434019	20434585	98	50	1	0	1	50	50	1	7e-20	87.9
Alt. Acceptor/Donor	Vr03	10600712	10600867	SuperScaf-60	1221905	1222075	100	50	0	0	1	50	50	1	1e-21	93.5
Alt. Acceptor/Donor	Vr03	10761509	10761629	SuperScaf-60	1088452	1088616	100	50	0	0	1	50	50	1	1e-21	93.5
Alt. Acceptor/Donor	Vr03	10884194	10884273	SuperScaf-60	937031	937120	100	50	0	0	1	50	50	1	1e-21	93.5
Alt. Acceptor/Donor	Vr03	10923428	10923601	scaffold-391	192208	192351	100	50	0	0	1	50	50	1	1e-21	93.5
Alt. Acceptor/Donor	Vr03	11189234	11189322	SuperScaf-60	727931	728005	98	50	1	0	1	50	50	1	7e-20	87.9
Alt. Acceptor/Donor	Vr03	11518617	11519088	LG1	8673751	8674220	96	50	0	2	1	50	48	1	1e-17	80.5
Alt. Acceptor/Donor	Vr03	11518617	11519221	LG1	8673618	8674220	100	50	0	0	1	50	50	1	1e-21	93.5
Alt. Acceptor/Donor	Vr03	11769575	11769678	LG2	2632420	2632523	100	50	0	0	1	50	1	50	1e-21	93.5
Alt. Acceptor/Donor	Vr03	11769575	11769912	LG2	2632420	2632757	96	50	2	0	1	50	1	50	3e-18	82.4
Alt. Acceptor/Donor	Vr03	11843395	11843503	scaffold-257	407958	408090	98	50	1	0	1	50	50	1	7e-20	87.9
Alt. Acceptor/Donor	Vr03	12068378	12068517	scaffold-1923	3688	3766	98	50	1	0	1	50	50	1	7e-20	87.9
Alt. Acceptor/Donor	Vr03	12070238	12070302	scaffold-1923	2242	2306	98	50	1	0	1	50	50	1	7e-20	87.9
Alt. Acceptor/Donor	Vr03	12141372	12141439	scaffold-109	178595	178662	100	50	0	0	1	50	50	1	1e-21	93.5
Alt. Acceptor/Donor	Vr03	12219467	12219643	scaffold-257	9804	9980	98	50	1	0	1	50	50	1	7e-20	87.9
Alt. Acceptor/Donor	Vr03	12219467	12219798	scaffold-257	9649	9980	100	50	0	0	1	50	50	1	1e-21	93.5
Alt. Acceptor/Donor	Vr03	12769450	12769558	LG4	1438364	1438472	98	50	1	0	1	50	1	50	7e-20	87.9
Alt. Acceptor/Donor	Vr03	12782783	12782926	LG4	1457170	1457313	100	50	0	0	1	50	1	50	1e-21	93.5
Alt. Acceptor/Donor	Vr03	12782783	12783029	LG4	1457170	1457416	100	50	0	0	1	50	1	50	1e-21	93.5
Alt. Acceptor/Donor	Vr04	93638	93829	scaffold-61	12096	12277	100	50	0	0	1	50	50	1	1e-21	93.5
Alt. Acceptor/Donor	Vr04	431870	431992	SuperScaf-7	457675	457797	100	50	0	0	1	50	1	50	1e-21	93.5
Alt. Acceptor/Donor	Vr04	433400	433531	SuperScaf-7	459265	459441	100	50	0	0	1	50	1	50	1e-21	93.5
Alt. Acceptor/Donor	Vr04	433419	433515	SuperScaf-7	459329	459425	100	48	0	0	3	50	3	50	2e-20	89.8
Alt. Acceptor/Donor	Vr04	632351	632636	scaffold-61	912752	913026	98	50	1	0	1	50	50	1	7e-20	87.9
Alt. Acceptor/Donor	Vr04	2531072	2531352	LG4	20876676	20876946	100	50	0	0	1	50	50	1	1e-21	93.5
Alt. Acceptor/Donor	Vr04	2859179	2859270	LG4	22399715	22399806	100	50	0	0	1	50	1	50	1e-21	93.5
Alt. Acceptor/Donor	Vr04	4811830	4811948	LG7	15006626	15006722	100	50	0	0	1	50	50	1	1e-21	93.5
Alt. Acceptor/Donor	Vr04	5058185	5058404	LG7	14738449	14738673	100	50	0	0	1	50	50	1	1e-21	93.5
Alt. Acceptor/Donor	Vr04	5070753	5071278	LG7	14725050	14725551	100	50	0	0	1	50	50	1	1e-21	93.5
Alt. Acceptor/Donor	Vr04	5070753	5071377	LG7	14724902	14725551	100	50	0	0	1	50	50	1	1e-21	93.5
Alt. Acceptor/Donor	Vr04	5071877	5071995	LG7	14724332	14724432	100	50	0	0	1	50	50	1	1e-21	93.5
Alt. Acceptor/Donor	Vr04	5310289	5310485	LG7	14442924	14443142	100	45	0	0	1	45	50	6	9e-19	84.2
Alt. Acceptor/Donor	Vr04	5367385	5367523	LG7	14364670	14364742	98	50	1	0	1	50	50	1	7e-20	87.9
Alt. Acceptor/Donor	Vr04	5367451	5367523	LG7	14364631	14364742	98	50	1	0	1	50	50	1	7e-20	87.9
Alt. Acceptor/Donor	Vr04	5369846	5370098	LG7	14362036	14362234	100	50	0	0	1	50	50	1	1e-21	93.5
Alt. Acceptor/Donor	Vr04	5491891	5491958	LG7	14247745	14247885	98	50	1	0	1	50	50	1	7e-20	87.9
Alt. Acceptor/Donor	Vr04	5491891	5492158	LG7	14247618	14247885	98	50	1	0	1	50	50	1	7e-20	87.9
Alt. Acceptor/Donor	Vr04	5585493	5585592	LG7	14150932	14151051	100	50	0	0	1	50	50	1	1e-21	93.5
Alt. Acceptor/Donor	Vr04	5653638	5653730	LG7	14082189	14082285	92.16	51	0	1	4	50	51	1	2e-14	69.4
Alt. Acceptor/Donor	Vr04	5653638	5653744	LG7	14082175	14082285	92.16	51	0	2	4	50	51	1	2e-14	69.4
Alt. Acceptor/Donor	Vr04	5698788	5698898	LG7	14024074	14024170	98	50	1	0	1	50	50	1	7e-20	87.9
Alt. Acceptor/Donor	Vr04	5801092	5801485	LG7	13891694	13892077	100	50	0	0	1	50	50	1	1e-21	93.5
Alt. Acceptor/Donor	Vr04	5932057	5932178	LG7	13755283	13755372	98	50	1	0	1	50	50	1	7e-20	87.9
Alt. Acceptor/Donor	Vr04	6046264	6046342	LG7	13633169	13633278	98	50	1	0	1	50	50	1	7e-20	87.9
Alt. Acceptor/Donor	Vr04	6291571	6291635	LG7	13425667	13425757	98	50	1	0	1	50	50	1	7e-20	87.9
Alt. Acceptor/Donor	Vr04	6353182	6353370	LG7	13354430	13354525	98	50	1	0	1	50	50	1	7e-20	87.9
Alt. Acceptor/Donor	Vr04	6520776	6520868	LG7	13181610	13181702	98	50	1	0	1	50	50	1	7e-20	87.9
Alt. Acceptor/Donor	Vr04	6520786	6520868	LG7	13181610	13181692	98	50	1	0	1	50	50	1	7e-20	87.9
Alt. Acceptor/Donor	Vr04	7544798	7545998	scaffold-853	69755	70446	98	50	1	0	1	50	1	50	7e-20	87.9
Alt. Acceptor/Donor	Vr04	7545305	7545891	scaffold-853	69755	70341	100	50	0	0	1	50	1	50	1e-21	93.5
Alt. Acceptor/Donor	Vr04	7545305	7545998	scaffold-853	69755	70393	98	50	1	0	1	50	1	50	7e-20	87.9
Alt. Acceptor/Donor	Vr04	7581967	7582115	LG4	23732376	23732536	98	50	1	0	1	50	50	1	7e-20	87.9
Alt. Acceptor/Donor	Vr04	7932790	7932911	LG4	23348777	23348898	100	50	0	0	1	50	50	1	1e-21	93.5
Alt. Acceptor/Donor	Vr04	7932830	7932911	LG4	23348777	23348858	98	50	1	0	1	50	50	1	7e-20	87.9
Alt. Acceptor/Donor	Vr04	9139549	9139871	LG4	4811659	4811992	94.12	51	1	2	1	50	50	1	1e-16	76.8
Alt. Acceptor/Donor	Vr04	9148166	9148263	LG4	4808835	4808943	100	50	0	0	1	50	50	1	1e-21	93.5
Alt. Acceptor/Donor	Vr04	9461514	9461973	scaffold-441	161758	162234	100	50	0	0	1	50	50	1	1e-21	93.5
Alt. Acceptor/Donor	Vr04	9754160	9754432	scaffold-363	160129	160401	100	50	0	0	1	50	1	50	1e-21	93.5
Alt. Acceptor/Donor	Vr04	9754519	9754578	scaffold-363	160488	160547	98	50	1	0	1	50	1	50	7e-20	87.9
Alt. Acceptor/Donor	Vr04	11389402	11389755	SuperScaf-68	976485	976838	100	50	0	0	1	50	1	50	1e-21	93.5
Alt. Acceptor/Donor	Vr04	11389467	11389755	SuperScaf-68	976550	976838	100	50	0	0	1	50	1	50	1e-21	93.5
Alt. Acceptor/Donor	Vr04	11444078	11444324	SuperScaf-68	1049226	1049473	100	50	0	0	1	50	1	50	1e-21	93.5
Alt. Acceptor/Donor	Vr04	11585122	11585222	SuperScaf-68	2196749	2196874	100	50	0	0	1	50	50	1	1e-21	93.5
Alt. Acceptor/Donor	Vr04	11687401	11687471	SuperScaf-68	1981448	1981518	98	50	1	0	1	50	50	1	7e-20	87.9
Alt. Acceptor/Donor	Vr04	11793548	11793971	SuperScaf-68	1845759	1846104	98	50	1	0	1	50	1	50	7e-20	87.9
Alt. Acceptor/Donor	Vr04	11793626	11793958	SuperScaf-68	1845759	1846091	98	50	1	0	1	50	1	50	7e-20	87.9
Alt. Acceptor/Donor	Vr04	11908235	11908538	SuperScaf-68	1753975	1754291	100	50	0	0	1	50	50	1	1e-21	93.5
Alt. Acceptor/Donor	Vr04	13716795	13716944	scaffold-1021	13691	13840	98	50	1	0	1	50	1	50	7e-20	87.9
Alt. Acceptor/Donor	Vr04	13717933	13718231	scaffold-1021	14837	15135	100	50	0	0	1	50	1	50	1e-21	93.5
Alt. Acceptor/Donor	Vr04	13983960	13984058	SuperScaf-67	22188	22259	98	50	1	0	1	50	50	1	7e-20	87.9
Alt. Acceptor/Donor	Vr04	14884642	14885749	LG4	17554817	17555927	100	50	0	0	1	50	1	50	1e-21	93.5
Alt. Acceptor/Donor	Vr04	15277460	15277683	SuperScaf-40	2306094	2306317	100	50	0	0	1	50	1	50	1e-21	93.5
Alt. Acceptor/Donor	Vr04	15660547	15660698	LG4	17886121	17886272	98	50	1	0	1	50	1	50	7e-20	87.9
Alt. Acceptor/Donor	Vr04	15816610	15816680	LG4	18097164	18097234	98	50	1	0	1	50	1	50	7e-20	87.9
Alt. Acceptor/Donor	Vr04	16017193	16017380	LG4	18329243	18329430	100	50	0	0	1	50	1	50	1e-21	93.5
Alt. Acceptor/Donor	Vr04	16209774	16209973	LG4	19997613	19997812	98	50	1	0	1	50	1	50	7e-20	87.9
Alt. Acceptor/Donor	Vr04	16433127	16433221	LG4	19731863	19731972	100	50	0	0	1	50	1	50	1e-21	93.5
Alt. Acceptor/Donor	Vr04	16433127	16434053	LG4	19731863	19732407	100	50	0	0	1	50	1	50	1e-21	93.5
Alt. Acceptor/Donor	Vr04	16793332	16794737	LG4	19323076	19324481	98	50	1	0	1	50	1	50	7e-20	87.9
Alt. Acceptor/Donor	Vr04	16793332	16794893	LG4	19323076	19324637	100	50	0	0	1	50	1	50	1e-21	93.5
Alt. Acceptor/Donor	Vr04	16951892	16952045	LG4	19492162	19492315	100	50	0	0	1	50	1	50	1e-21	93.5
Alt. Acceptor/Donor	Vr04	16951924	16952045	LG4	19492194	19492315	100	48	0	0	1	48	1	48	2e-20	89.8
Alt. Acceptor/Donor	Vr04	17066955	17067033	LG4	18885055	18885133	97.92	48	1	0	3	50	3	50	9e-19	84.2
Alt. Acceptor/Donor	Vr04	17498867	17498925	LG4	16674800	16674858	98	50	1	0	1	50	1	50	7e-20	87.9
Alt. Acceptor/Donor	Vr04	17973039	17973702	LG4	14913744	14914407	100	50	0	0	1	50	1	50	1e-21	93.5
Alt. Acceptor/Donor	Vr04	17975566	17976723	LG4	14916263	14917410	100	50	0	0	1	50	1	50	1e-21	93.5
Alt. Acceptor/Donor	Vr04	17976498	17976723	LG4	14917185	14917410	100	50	0	0	1	50	1	50	1e-21	93.5
Alt. Acceptor/Donor	Vr04	18665084	18665192	LG4	13965168	13965276	100	50	0	0	1	50	1	50	1e-21	93.5
Alt. Acceptor/Donor	Vr04	18888070	18888473	LG4	14268439	14268844	100	50	0	0	1	50	1	50	1e-21	93.5
Alt. Acceptor/Donor	Vr04	18889472	18889617	LG4	14269843	14269988	98	50	1	0	1	50	1	50	7e-20	87.9
Alt. Acceptor/Donor	Vr04	18908542	18908669	LG4	14291780	14291907	100	50	0	0	1	50	1	50	1e-21	93.5
Alt. Acceptor/Donor	Vr04	18908542	18908982	LG4	14291780	14292006	100	49	0	0	1	49	1	49	5e-21	91.6
Alt. Acceptor/Donor	Vr04	19316727	19317172	LG4	15034561	15034657	100	50	0	0	1	50	1	50	1e-21	93.5
Alt. Acceptor/Donor	Vr04	19317076	19317150	LG4	15034561	15034635	96	50	2	0	1	50	1	50	3e-18	82.4
Alt. Acceptor/Donor	Vr04	19438893	19439017	LG4	15169532	15169656	100	49	0	0	2	50	2	50	5e-21	91.6
Alt. Acceptor/Donor	Vr04	19650256	19651210	LG4	15389269	15390223	97.96	49	1	0	2	50	2	50	2e-19	86.1
Alt. Acceptor/Donor	Vr04	19675055	19675234	LG4	15410392	15410571	100	50	0	0	1	50	1	50	1e-21	93.5
Alt. Acceptor/Donor	Vr04	19685403	19685527	LG4	15421482	15421606	98	50	1	0	1	50	1	50	7e-20	87.9
Alt. Acceptor/Donor	Vr04	19867690	19867779	LG4	15641958	15642047	100	50	0	0	1	50	1	50	1e-21	93.5
Alt. Acceptor/Donor	Vr04	19929735	19930067	LG4	15718155	15718488	91.84	49	4	0	2	50	2	50	2e-14	69.4
Alt. Acceptor/Donor	Vr04	20141574	20141691	LG4	15934674	15934791	100	50	0	0	1	50	1	50	1e-21	93.5
Alt. Acceptor/Donor	Vr04	20600772	20600869	LG4	16453147	16453244	100	50	0	0	1	50	1	50	1e-21	93.5
Alt. Acceptor/Donor	Vr04	20600772	20600988	LG4	16453147	16453370	100	50	0	0	1	50	1	50	1e-21	93.5
Alt. Acceptor/Donor	Vr04	20777541	20777651	scaffold-771	75404	75514	100	50	0	0	1	50	50	1	1e-21	93.5
Alt. Acceptor/Donor	Vr04	20777579	20777651	scaffold-771	75404	75476	100	47	0	0	1	47	50	4	7e-20	87.9
Alt. Acceptor/Donor	Vr04	20777748	20778003	scaffold-771	74913	75130	100	38	0	0	1	38	38	1	7e-15	71.3
Alt. Acceptor/Donor	Vr04	20779748	20780687	scaffold-771	72169	73162	100	50	0	0	1	50	50	1	1e-21	93.5
Alt. Acceptor/Donor	Vr05	118784	118882	scaffold-966	44396	44494	96	50	2	0	1	50	1	50	3e-18	82.4
Alt. Acceptor/Donor	Vr05	254906	254958	LG2	2410446	2410498	100	50	0	0	1	50	1	50	1e-21	93.5
Alt. Acceptor/Donor	Vr05	347918	348213	LG2	2513258	2513553	98	50	1	0	1	50	1	50	7e-20	87.9
Alt. Acceptor/Donor	Vr05	348035	348213	LG2	2513453	2513553	98	50	1	0	1	50	1	50	7e-20	87.9
Alt. Acceptor/Donor	Vr05	416640	416730	LG2	2585292	2585382	100	50	0	0	1	50	1	50	1e-21	93.5
Alt. Acceptor/Donor	Vr05	582074	582205	LG2	2797175	2797306	100	50	0	0	1	50	1	50	1e-21	93.5
Alt. Acceptor/Donor	Vr05	841314	841410	LG2	3064477	3064573	98	50	1	0	1	50	1	50	7e-20	87.9
Alt. Acceptor/Donor	Vr05	850393	850532	LG2	3072747	3072886	98	50	1	0	1	50	1	50	7e-20	87.9
Alt. Acceptor/Donor	Vr05	854029	854128	LG2	3076377	3076476	100	50	0	0	1	50	1	50	1e-21	93.5
Alt. Acceptor/Donor	Vr05	922969	923068	LG2	3187192	3187291	100	47	0	0	4	50	4	50	7e-20	87.9
Alt. Acceptor/Donor	Vr05	1052125	1052207	LG2	3309489	3309571	98	50	1	0	1	50	1	50	7e-20	87.9
Alt. Acceptor/Donor	Vr05	1429142	1429274	LG2	3719396	3719528	100	50	0	0	1	50	1	50	1e-21	93.5
Alt. Acceptor/Donor	Vr05	1429142	1429300	LG2	3719396	3719554	98	50	1	0	1	50	1	50	7e-20	87.9
Alt. Acceptor/Donor	Vr05	1518010	1518112	LG2	3813045	3813147	100	50	0	0	1	50	1	50	1e-21	93.5
Alt. Acceptor/Donor	Vr05	1518010	1518541	LG2	3813045	3813244	100	50	0	0	1	50	1	50	1e-21	93.5
Alt. Acceptor/Donor	Vr05	1544505	1544596	LG2	3845905	3845996	100	50	0	0	1	50	1	50	1e-21	93.5
Alt. Acceptor/Donor	Vr05	1614457	1614703	LG2	3905846	3906645	100	50	0	0	1	50	1	50	1e-21	93.5
Alt. Acceptor/Donor	Vr05	2273307	2273463	LG2	841694	841850	100	50	0	0	1	50	50	1	1e-21	93.5
Alt. Acceptor/Donor	Vr05	2453425	2453733	LG2	636557	636865	98	50	1	0	1	50	50	1	7e-20	87.9
Alt. Acceptor/Donor	Vr05	2928789	2928887	LG2	70563	70701	100	50	0	0	1	50	50	1	1e-21	93.5
Alt. Acceptor/Donor	Vr05	3003688	3003823	LG2	1419994	1420108	100	50	0	0	1	50	1	50	1e-21	93.5
Alt. Acceptor/Donor	Vr05	3003924	3004214	LG2	1420212	1420502	100	50	0	0	1	50	1	50	1e-21	93.5
Alt. Acceptor/Donor	Vr05	3117035	3117112	LG2	1534758	1534835	100	47	0	0	4	50	4	50	7e-20	87.9
Alt. Acceptor/Donor	Vr05	3117035	3117128	LG2	1534758	1534851	100	50	0	0	1	50	1	50	1e-21	93.5
Alt. Acceptor/Donor	Vr05	3117201	3117351	LG2	1534920	1535070	100	50	0	0	1	50	1	50	1e-21	93.5
Alt. Acceptor/Donor	Vr05	3208824	3208903	LG2	1630895	1630974	100	50	0	0	1	50	1	50	1e-21	93.5
Alt. Acceptor/Donor	Vr05	3253758	3254179	LG2	1685075	1685493	100	50	0	0	1	50	1	50	1e-21	93.5
Alt. Acceptor/Donor	Vr05	3305277	3305401	LG2	1736011	1736078	98	50	1	0	1	50	1	50	7e-20	87.9
Alt. Acceptor/Donor	Vr05	3305290	3305401	LG2	1736011	1736135	97.37	38	1	0	1	38	14	51	3e-13	65.8
Alt. Acceptor/Donor	Vr05	3425324	3425485	LG2	1856617	1856778	100	50	0	0	1	50	1	50	1e-21	93.5
Alt. Acceptor/Donor	Vr05	3657027	3657243	scaffold-865	70876	71021	98	50	1	0	1	50	50	1	7e-20	87.9
Alt. Acceptor/Donor	Vr05	3926552	3926787	SuperScaf-59	70400	70635	98	50	1	0	1	50	1	50	7e-20	87.9
Alt. Acceptor/Donor	Vr05	4001681	4001792	SuperScaf-59	145878	145989	100	50	0	0	1	50	1	50	1e-21	93.5
Alt. Acceptor/Donor	Vr05	4002130	4002181	SuperScaf-59	146326	146377	100	50	0	0	1	50	1	50	1e-21	93.5
Alt. Acceptor/Donor	Vr05	4173617	4173780	LG1	31293806	31293969	95.45	44	2	0	1	44	50	7	7e-15	71.3
Alt. Acceptor/Donor	Vr05	5979334	5979481	SuperScaf-40	1531397	1531495	100	50	0	0	1	50	1	50	1e-21	93.5
Alt. Acceptor/Donor	Vr05	6037186	6037264	SuperScaf-40	1599352	1599430	98	50	1	0	1	50	1	50	7e-20	87.9
Alt. Acceptor/Donor	Vr05	6078474	6078605	SuperScaf-40	1649640	1649758	100	50	0	0	1	50	1	50	1e-21	93.5
Alt. Acceptor/Donor	Vr05	6079290	6079409	SuperScaf-40	1655444	1655563	98	50	1	0	1	50	1	50	7e-20	87.9
Alt. Acceptor/Donor	Vr05	6653519	6653655	SuperScaf-40	328130	328266	98	50	1	0	1	50	50	1	7e-20	87.9
Alt. Acceptor/Donor	Vr05	6653532	6653655	SuperScaf-40	328130	328253	96	50	2	0	1	50	50	1	3e-18	82.4
Alt. Acceptor/Donor	Vr05	6967295	6967567	SuperScaf-40	87208	87480	98	50	1	0	1	50	50	1	7e-20	87.9
Alt. Acceptor/Donor	Vr05	6967311	6967567	SuperScaf-40	87208	87464	98	50	1	0	1	50	50	1	7e-20	87.9
Alt. Acceptor/Donor	Vr05	7462605	7462685	SuperScaf-40	834601	834708	100	50	0	0	1	50	1	50	1e-21	93.5
Alt. Acceptor/Donor	Vr05	7566576	7566661	scaffold-454	186151	186236	100	50	0	0	1	50	50	1	1e-21	93.5
Alt. Acceptor/Donor	Vr05	7566760	7566814	scaffold-454	185972	186052	100	50	0	0	1	50	50	1	1e-21	93.5
Alt. Acceptor/Donor	Vr05	7673853	7674165	scaffold-454	67000	67264	98	50	1	0	1	50	50	1	7e-20	87.9
Alt. Acceptor/Donor	Vr05	7729620	7729713	scaffold-112	337669	337750	98	50	1	0	1	50	1	50	7e-20	87.9
Alt. Acceptor/Donor	Vr05	7750993	7751089	scaffold-112	352972	353068	100	50	0	0	1	50	1	50	1e-21	93.5
Alt. Acceptor/Donor	Vr05	9880560	9880638	scaffold-173	506912	507001	100	50	0	0	1	50	50	1	1e-21	93.5
Alt. Acceptor/Donor	Vr05	10505953	10506127	scaffold-669	90338	90512	100	50	0	0	1	50	50	1	1e-21	93.5
Alt. Acceptor/Donor	Vr05	10506054	10506127	scaffold-669	90338	90411	100	50	0	0	1	50	50	1	1e-21	93.5
Alt. Acceptor/Donor	Vr05	11163010	11163237	SuperScaf-52	97467	97648	96	50	2	0	1	50	50	1	3e-18	82.4
Alt. Acceptor/Donor	Vr05	12777570	12777777	scaffold-976	47024	47231	98	50	1	0	1	50	1	50	7e-20	87.9
Alt. Acceptor/Donor	Vr05	12777570	12777794	scaffold-976	47024	47248	98	50	1	0	1	50	1	50	7e-20	87.9
Alt. Acceptor/Donor	Vr05	12852230	12852358	scaffold-1189	15915	16043	100	50	0	0	1	50	1	50	1e-21	93.5
Alt. Acceptor/Donor	Vr05	13040286	13040758	SuperScaf-41	984728	985200	95.92	49	2	0	2	50	2	50	1e-17	80.5
Alt. Acceptor/Donor	Vr05	13040286	13040821	SuperScaf-41	984728	985263	98	50	1	0	1	50	1	50	7e-20	87.9
Alt. Acceptor/Donor	Vr05	13070218	13070446	SuperScaf-41	1006786	1007014	98	50	1	0	1	50	1	50	7e-20	87.9
Alt. Acceptor/Donor	Vr05	13516591	13516751	SuperScaf-41	481413	481573	98	50	1	0	1	50	1	50	7e-20	87.9
Alt. Acceptor/Donor	Vr05	14011466	14012505	SuperScaf-41	192994	194033	98	50	1	0	1	50	1	50	7e-20	87.9
Alt. Acceptor/Donor	Vr05	14023300	14023390	SuperScaf-41	203589	203679	98	50	1	0	1	50	1	50	7e-20	87.9
Alt. Acceptor/Donor	Vr05	14059469	14059917	SuperScaf-41	250385	250833	98	50	1	0	1	50	1	50	7e-20	87.9
Alt. Acceptor/Donor	Vr05	14059631	14059917	SuperScaf-41	250547	250833	98	50	1	0	1	50	1	50	7e-20	87.9
Alt. Acceptor/Donor	Vr05	14600686	14600852	LG2	5817130	5817296	100	50	0	0	1	50	50	1	1e-21	93.5
Alt. Acceptor/Donor	Vr05	14600706	14600852	LG2	5817130	5817276	100	50	0	0	1	50	50	1	1e-21	93.5
Alt. Acceptor/Donor	Vr05	14930980	14931231	LG2	5534950	5535130	100	50	0	0	1	50	50	1	1e-21	93.5
Alt. Acceptor/Donor	Vr05	14969053	14969200	LG2	5488941	5489074	100	50	0	0	1	50	50	1	1e-21	93.5
Alt. Acceptor/Donor	Vr05	15146479	15146579	LG2	6451547	6451647	98	50	1	0	1	50	1	50	7e-20	87.9
Alt. Acceptor/Donor	Vr05	15319764	15319956	scaffold-364	298423	298614	100	50	0	0	1	50	1	50	1e-21	93.5
Alt. Acceptor/Donor	Vr05	15497185	15498828	scaffold-126	353199	355257	97.56	41	0	1	2	41	49	9	2e-14	69.4
Alt. Acceptor/Donor	Vr05	15498910	15499240	scaffold-126	353199	353531	98	50	1	0	1	50	50	1	7e-20	87.9
Alt. Acceptor/Donor	Vr05	15874692	15876024	LG2	16112213	16113641	98	50	1	0	1	50	1	50	7e-20	87.9
Alt. Acceptor/Donor	Vr05	15990066	15990137	LG2	16252505	16252576	98	50	1	0	1	50	1	50	7e-20	87.9
Alt. Acceptor/Donor	Vr05	16053484	16053652	LG2	16322909	16323092	98	50	1	0	1	50	1	50	7e-20	87.9
Alt. Acceptor/Donor	Vr05	16129190	16129393	LG2	16403538	16403741	100	50	0	0	1	50	1	50	1e-21	93.5
Alt. Acceptor/Donor	Vr05	16272883	16272960	LG2	16559690	16559823	98	50	1	0	1	50	1	50	7e-20	87.9
Alt. Acceptor/Donor	Vr05	16321244	16321336	LG2	16629980	16630072	100	49	0	0	2	50	2	50	5e-21	91.6
Alt. Acceptor/Donor	Vr05	16321244	16321474	LG2	16629980	16630210	100	50	0	0	1	50	1	50	1e-21	93.5
Alt. Acceptor/Donor	Vr05	16436180	16436893	LG2	15619912	15620625	98	50	1	0	1	50	1	50	7e-20	87.9
Alt. Acceptor/Donor	Vr05	16436180	16437186	LG2	15620712	15620918	100	50	0	0	1	50	1	50	1e-21	93.5
Alt. Acceptor/Donor	Vr05	16437286	16437997	LG2	15621018	15621728	100	50	0	0	1	50	1	50	1e-21	93.5
Alt. Acceptor/Donor	Vr05	16437311	16437382	LG2	15620712	15621114	100	50	0	0	1	50	1	50	1e-21	93.5
Alt. Acceptor/Donor	Vr05	16479166	16479302	LG2	15664997	15665133	100	50	0	0	1	50	1	50	1e-21	93.5
Alt. Acceptor/Donor	Vr05	16479180	16479302	LG2	15665011	15665133	100	50	0	0	1	50	1	50	1e-21	93.5
Alt. Acceptor/Donor	Vr05	16634848	16635034	LG2	15855675	15855860	100	50	0	0	1	50	1	50	1e-21	93.5
Alt. Acceptor/Donor	Vr05	16854231	16854451	LG2	16919346	16919566	98	50	1	0	1	50	50	1	7e-20	87.9
Alt. Acceptor/Donor	Vr05	16854231	16855531	LG2	16918605	16919566	98	50	1	0	1	50	50	1	7e-20	87.9
Alt. Acceptor/Donor	Vr05	17342705	17343782	LG2	13267890	13268454	98	50	1	0	1	50	1	50	7e-20	87.9
Alt. Acceptor/Donor	Vr05	17637566	17637633	LG2	13620366	13620433	100	50	0	0	1	50	1	50	1e-21	93.5
Alt. Acceptor/Donor	Vr05	17772034	17772142	LG2	13757796	13757904	100	50	0	0	1	50	1	50	1e-21	93.5
Alt. Acceptor/Donor	Vr05	17772034	17772201	LG2	13757796	13757963	100	50	0	0	1	50	1	50	1e-21	93.5
Alt. Acceptor/Donor	Vr05	17779699	17779822	LG2	13770371	13770494	100	46	0	0	1	46	1	46	2e-19	86.1
Alt. Acceptor/Donor	Vr05	17779699	17781464	LG2	13770371	13770744	100	49	0	0	2	50	2	50	5e-21	91.6
Alt. Acceptor/Donor	Vr05	17834245	17834447	LG2	13840040	13840294	97.83	46	1	0	1	46	1	46	1e-17	80.5
Alt. Acceptor/Donor	Vr05	17834245	17834604	LG2	13840040	13840402	97.83	46	1	0	1	46	1	46	1e-17	80.5
Alt. Acceptor/Donor	Vr05	17834245	17834957	LG2	13840040	13840746	97.83	46	1	0	1	46	1	46	1e-17	80.5
Alt. Acceptor/Donor	Vr05	17845211	17845455	LG2	13851388	13851632	92	50	4	0	1	50	1	50	7e-15	71.3
Alt. Acceptor/Donor	Vr05	18029168	18029268	LG2	14056236	14056336	94	50	3	0	1	50	1	50	1e-16	76.8
Alt. Acceptor/Donor	Vr05	18096912	18097029	LG2	14086519	14086636	100	50	0	0	1	50	1	50	1e-21	93.5
Alt. Acceptor/Donor	Vr05	18096930	18097056	LG2	14086519	14086663	98	50	1	0	1	50	1	50	7e-20	87.9
Alt. Acceptor/Donor	Vr05	18395352	18395524	LG2	14406720	14406892	100	50	0	0	1	50	1	50	1e-21	93.5
Alt. Acceptor/Donor	Vr05	18535459	18536553	LG2	14554039	14554200	100	50	0	0	1	50	1	50	1e-21	93.5
Alt. Acceptor/Donor	Vr05	18536423	18536553	LG2	14555084	14555365	96	50	2	0	1	50	1	50	3e-18	82.4
Alt. Acceptor/Donor	Vr05	18653853	18654043	LG2	14710232	14710422	98	50	1	0	1	50	1	50	7e-20	87.9
Alt. Acceptor/Donor	Vr05	19621564	19621638	scaffold-364	244634	244708	100	47	0	0	1	47	1	47	7e-20	87.9
Alt. Acceptor/Donor	Vr05	19744567	19744832	LG6	5491811	5492467	100	50	0	0	1	50	50	1	1e-21	93.5
Alt. Acceptor/Donor	Vr05	19977182	19977435	LG2	15434740	15434993	98	50	1	0	1	50	1	50	7e-20	87.9
Alt. Acceptor/Donor	Vr05	20000852	20001246	LG2	15457121	15457515	100	50	0	0	1	50	1	50	1e-21	93.5
Alt. Acceptor/Donor	Vr05	20044562	20044668	LG2	15515498	15515604	100	50	0	0	1	50	1	50	1e-21	93.5
Alt. Acceptor/Donor	Vr05	20044597	20044718	LG2	15515533	15515604	100	50	0	0	1	50	1	50	1e-21	93.5
Alt. Acceptor/Donor	Vr05	20211562	20211622	LG2	10717183	10717254	100	50	0	0	1	50	1	50	1e-21	93.5
Alt. Acceptor/Donor	Vr05	20277484	20277573	LG2	10799027	10799116	100	50	0	0	1	50	1	50	1e-21	93.5
Alt. Acceptor/Donor	Vr05	20679344	20680118	LG2	9851735	9852494	100	50	0	0	1	50	1	50	1e-21	93.5
Alt. Acceptor/Donor	Vr05	20837937	20837988	LG2	10024273	10024324	100	50	0	0	1	50	1	50	1e-21	93.5
Alt. Acceptor/Donor	Vr05	20837937	20839054	LG2	10024273	10025299	100	47	0	0	4	50	4	50	7e-20	87.9
Alt. Acceptor/Donor	Vr05	21041504	21041594	LG2	10238641	10238731	100	50	0	0	1	50	1	50	1e-21	93.5
Alt. Acceptor/Donor	Vr05	21044582	21044656	LG2	10241705	10241779	100	50	0	0	1	50	1	50	1e-21	93.5
Alt. Acceptor/Donor	Vr05	21114305	21114449	LG2	10306781	10306925	100	50	0	0	1	50	1	50	1e-21	93.5
Alt. Acceptor/Donor	Vr05	21114305	21114427	LG2	10306816	10306925	100	28	0	0	23	50	1	28	2e-09	52.8
Alt. Acceptor/Donor	Vr05	21263998	21264081	LG2	10447430	10447513	98	50	1	0	1	50	1	50	7e-20	87.9
Alt. Acceptor/Donor	Vr05	21706879	21707006	scaffold-415	49637	49764	98	50	1	0	1	50	50	1	7e-20	87.9
Alt. Acceptor/Donor	Vr05	21868146	21868253	LG2	7461800	7461907	100	50	0	0	1	50	1	50	1e-21	93.5
Alt. Acceptor/Donor	Vr05	21950729	21950848	LG2	7541169	7541469	98	50	1	0	1	50	1	50	7e-20	87.9
Alt. Acceptor/Donor	Vr05	22288540	22288621	LG2	7877203	7877284	100	50	0	0	1	50	1	50	1e-21	93.5
Alt. Acceptor/Donor	Vr05	22533836	22533961	LG2	8136993	8137110	100	46	0	0	5	50	5	50	2e-19	86.1
Alt. Acceptor/Donor	Vr05	22533836	22533972	LG2	8136993	8137121	100	50	0	0	1	50	1	50	1e-21	93.5
Alt. Acceptor/Donor	Vr05	22709392	22709834	LG2	8331919	8332361	98	50	1	0	1	50	1	50	7e-20	87.9
Alt. Acceptor/Donor	Vr05	23005061	23005249	LG2	8661008	8661196	98	50	1	0	1	50	1	50	7e-20	87.9
Alt. Acceptor/Donor	Vr05	23046424	23046679	LG2	8709925	8710180	100	50	0	0	1	50	1	50	1e-21	93.5
Alt. Acceptor/Donor	Vr05	23046496	23046660	LG2	8709941	8710180	100	31	0	0	20	50	1	31	5e-11	58.4
Alt. Acceptor/Donor	Vr05	23209440	23209530	LG2	8912633	8912723	98	50	1	0	1	50	1	50	7e-20	87.9
Alt. Acceptor/Donor	Vr05	23344851	23344916	LG2	9078125	9078190	100	50	0	0	1	50	1	50	1e-21	93.5
Alt. Acceptor/Donor	Vr05	23393161	23393298	LG2	9137866	9138003	100	50	0	0	1	50	1	50	1e-21	93.5
Alt. Acceptor/Donor	Vr05	23393161	23393317	LG2	9137866	9138022	100	50	0	0	1	50	1	50	1e-21	93.5
Alt. Acceptor/Donor	Vr05	23464687	23464956	LG2	9221594	9221773	96	50	2	0	1	50	1	50	3e-18	82.4
Alt. Acceptor/Donor	Vr05	23464696	23464956	LG2	9221594	9221863	98	50	1	0	1	50	1	50	7e-20	87.9
Alt. Acceptor/Donor	Vr05	23478485	23478633	LG2	9241125	9241273	98	50	1	0	1	50	1	50	7e-20	87.9
Alt. Acceptor/Donor	Vr05	23933570	23934642	LG2	4623168	4624179	100	50	0	0	1	50	1	50	1e-21	93.5
Alt. Acceptor/Donor	Vr05	23933570	23934760	LG2	4623168	4624342	97.87	47	1	0	4	50	4	50	3e-18	82.4
Alt. Acceptor/Donor	Vr05	24052662	24052850	LG2	4743179	4743426	98	50	1	0	1	50	1	50	7e-20	87.9
Alt. Acceptor/Donor	Vr05	24441027	24441105	LG2	4213512	4213668	96	50	2	0	1	50	50	1	3e-18	82.4
Alt. Acceptor/Donor	Vr05	24603848	24604056	LG2	4055005	4055302	100	50	0	0	1	50	50	1	1e-21	93.5
Alt. Acceptor/Donor	Vr05	24888179	24888290	SuperScaf-27	79924	80010	100	50	0	0	1	50	1	50	1e-21	93.5
Alt. Acceptor/Donor	Vr05	24912048	24912254	SuperScaf-27	111290	111498	98	50	1	0	1	50	1	50	7e-20	87.9
Alt. Acceptor/Donor	Vr05	24969910	24969971	SuperScaf-27	184227	184288	100	50	0	0	1	50	1	50	1e-21	93.5
Alt. Acceptor/Donor	Vr05	25018847	25019032	SuperScaf-27	227472	227657	96	50	2	0	1	50	1	50	3e-18	82.4
Alt. Acceptor/Donor	Vr05	25168313	25168527	SuperScaf-27	388172	388386	98	50	1	0	1	50	1	50	7e-20	87.9
Alt. Acceptor/Donor	Vr05	25306988	25307097	SuperScaf-27	547704	547813	100	50	0	0	1	50	1	50	1e-21	93.5
Alt. Acceptor/Donor	Vr05	25386065	25386338	SuperScaf-27	729843	730116	100	50	0	0	1	50	50	1	1e-21	93.5
Alt. Acceptor/Donor	Vr05	25386091	25386338	SuperScaf-27	729843	730090	100	50	0	0	1	50	50	1	1e-21	93.5
Alt. Acceptor/Donor	Vr05	25487479	25487618	SuperScaf-27	602554	602650	96	50	2	0	1	50	50	1	3e-18	82.4
Alt. Acceptor/Donor	Vr05	25756259	25757019	LG7	6440774	6441534	100	50	0	0	1	50	1	50	1e-21	93.5
Alt. Acceptor/Donor	Vr05	25756316	25757019	LG7	6441009	6441534	100	47	0	0	1	47	1	47	7e-20	87.9
Alt. Acceptor/Donor	Vr05	25789133	25789185	LG7	6552864	6552916	98	50	1	0	1	50	1	50	7e-20	87.9
Alt. Acceptor/Donor	Vr05	25952167	25952425	LG7	6760546	6760795	100	50	0	0	1	50	1	50	1e-21	93.5
Alt. Acceptor/Donor	Vr05	25952178	25952416	LG7	6760546	6760781	100	50	0	0	1	50	1	50	1e-21	93.5
Alt. Acceptor/Donor	Vr05	25960749	25961098	LG7	6770770	6770947	100	50	0	0	1	50	1	50	1e-21	93.5
Alt. Acceptor/Donor	Vr05	26025243	26025370	LG7	6834238	6834365	100	50	0	0	1	50	1	50	1e-21	93.5
Alt. Acceptor/Donor	Vr05	26025269	26025370	LG7	6834264	6834365	98	50	1	0	1	50	1	50	7e-20	87.9
Alt. Acceptor/Donor	Vr05	26029513	26029751	LG7	6841102	6841326	98	50	1	0	1	50	1	50	7e-20	87.9
Alt. Acceptor/Donor	Vr05	26029537	26029751	LG7	6841126	6841340	98	50	1	0	1	50	1	50	7e-20	87.9
Alt. Acceptor/Donor	Vr05	26165557	26165659	LG7	7003447	7003549	100	50	0	0	1	50	1	50	1e-21	93.5
Alt. Acceptor/Donor	Vr05	26273085	26273168	LG7	12259752	12259835	100	50	0	0	1	50	1	50	1e-21	93.5
Alt. Acceptor/Donor	Vr05	26490433	26492991	LG7	12479247	12481805	100	50	0	0	1	50	1	50	1e-21	93.5
Alt. Acceptor/Donor	Vr05	26490433	26496027	LG7	12479247	12484636	96	50	2	0	1	50	1	50	3e-18	82.4
Alt. Acceptor/Donor	Vr05	26579272	26579440	LG7	12644160	12644304	100	50	0	0	1	50	1	50	1e-21	93.5
Alt. Acceptor/Donor	Vr05	26620605	26620772	LG7	4721602	4721751	96	50	2	0	1	50	50	1	3e-18	82.4
Alt. Acceptor/Donor	Vr05	26654873	26654973	LG7	4675364	4675496	100	50	0	0	1	50	50	1	1e-21	93.5
Alt. Acceptor/Donor	Vr05	27591680	27591905	LG7	9337826	9338051	100	50	0	0	1	50	1	50	1e-21	93.5
Alt. Acceptor/Donor	Vr05	27596434	27596758	LG7	9349786	9350110	98	50	1	0	1	50	1	50	7e-20	87.9
Alt. Acceptor/Donor	Vr05	27596434	27596896	LG7	9349786	9350136	98	50	1	0	1	50	1	50	7e-20	87.9
Alt. Acceptor/Donor	Vr05	27615552	27616243	LG7	9384850	9385575	94	50	3	0	1	50	1	50	1e-16	76.8
Alt. Acceptor/Donor	Vr05	27775581	27775766	LG7	9618042	9618165	98	50	1	0	1	50	1	50	7e-20	87.9
Alt. Acceptor/Donor	Vr05	27775581	27776106	LG7	9618042	9618227	98	50	1	0	1	50	1	50	7e-20	87.9
Alt. Acceptor/Donor	Vr05	29010194	29010304	LG7	8842501	8842611	100	50	0	0	1	50	1	50	1e-21	93.5
Alt. Acceptor/Donor	Vr05	29933782	29933859	LG7	5572666	5572743	98	50	1	0	1	50	1	50	7e-20	87.9
Alt. Acceptor/Donor	Vr05	29933782	29933880	LG7	5572666	5572767	97.87	47	1	0	4	50	1	47	3e-18	82.4
Alt. Acceptor/Donor	Vr05	30073161	30073256	LG7	5663485	5663580	100	49	0	0	2	50	2	50	5e-21	91.6
Alt. Acceptor/Donor	Vr05	30073857	30074005	LG7	5664179	5664327	100	50	0	0	1	50	1	50	1e-21	93.5
Alt. Acceptor/Donor	Vr05	30582924	30583012	LG7	6053436	6053524	100	50	0	0	1	50	1	50	1e-21	93.5
Alt. Acceptor/Donor	Vr05	30583375	30583504	LG7	6053436	6053986	100	50	0	0	1	50	1	50	1e-21	93.5
Alt. Acceptor/Donor	Vr05	30604436	30604560	LG7	6065438	6065570	100	50	0	0	1	50	1	50	1e-21	93.5
Alt. Acceptor/Donor	Vr05	31037522	31037575	scaffold-182	76841	76894	100	50	0	0	1	50	1	50	1e-21	93.5
Alt. Acceptor/Donor	Vr05	31039819	31039978	scaffold-182	79096	79220	100	50	0	0	1	50	1	50	1e-21	93.5
Alt. Acceptor/Donor	Vr05	31039819	31040374	scaffold-182	79096	79255	100	50	0	0	1	50	1	50	1e-21	93.5
Alt. Acceptor/Donor	Vr05	31069393	31070393	scaffold-182	107536	108534	100	50	0	0	1	50	1	50	1e-21	93.5
Alt. Acceptor/Donor	Vr05	31255171	31255362	scaffold-182	299483	299674	100	50	0	0	1	50	1	50	1e-21	93.5
Alt. Acceptor/Donor	Vr05	31347362	31347425	scaffold-182	396522	396583	96	50	0	1	1	50	3	50	1e-17	80.5
Alt. Acceptor/Donor	Vr05	31359127	31359344	scaffold-182	410290	410507	100	50	0	0	1	50	1	50	1e-21	93.5
Alt. Acceptor/Donor	Vr05	31359203	31359344	scaffold-182	410366	410507	100	50	0	0	1	50	1	50	1e-21	93.5
Alt. Acceptor/Donor	Vr05	31458667	31458726	scaffold-182	515929	515988	98	50	1	0	1	50	1	50	7e-20	87.9
Alt. Acceptor/Donor	Vr05	32012893	32013001	LG7	51224	51332	100	50	0	0	1	50	1	50	1e-21	93.5
Alt. Acceptor/Donor	Vr05	32106529	32106777	LG7	153758	154006	96	50	2	0	1	50	1	50	3e-18	82.4
Alt. Acceptor/Donor	Vr05	32106687	32106777	LG7	153826	154006	96	50	2	0	1	50	1	50	3e-18	82.4
Alt. Acceptor/Donor	Vr05	32292287	32292438	LG7	347757	347908	100	50	0	0	1	50	1	50	1e-21	93.5
Alt. Acceptor/Donor	Vr05	32293175	32293307	LG7	349157	349289	98	50	1	0	1	50	1	50	7e-20	87.9
Alt. Acceptor/Donor	Vr05	32293826	32295093	LG7	350507	351073	100	50	0	0	1	50	1	50	1e-21	93.5
Alt. Acceptor/Donor	Vr05	32293826	32295101	LG7	350507	351081	100	50	0	0	1	50	1	50	1e-21	93.5
Alt. Acceptor/Donor	Vr05	32573459	32574252	LG7	2912160	2912921	100	50	0	0	1	50	50	1	1e-21	93.5
Alt. Acceptor/Donor	Vr05	32827131	32827263	LG7	2096887	2096961	98	50	1	0	1	50	50	1	7e-20	87.9
Alt. Acceptor/Donor	Vr05	32843849	32843914	LG7	2059364	2059439	100	47	0	0	1	47	50	4	7e-20	87.9
Alt. Acceptor/Donor	Vr05	33061551	33061767	LG7	3924422	3924660	98	50	1	0	1	50	50	1	7e-20	87.9
Alt. Acceptor/Donor	Vr05	33152670	33152841	LG7	1673539	1673696	100	50	0	0	1	50	50	1	1e-21	93.5
Alt. Acceptor/Donor	Vr05	33196391	33196616	LG7	1572737	1572962	100	50	0	0	1	50	50	1	1e-21	93.5
Alt. Acceptor/Donor	Vr05	33196441	33196616	LG7	1572737	1572912	100	50	0	0	1	50	50	1	1e-21	93.5
Alt. Acceptor/Donor	Vr05	33209192	33209271	LG7	1551497	1551618	96	50	2	0	1	50	50	1	3e-18	82.4
Alt. Acceptor/Donor	Vr05	33209766	33209973	LG7	1550808	1551038	100	50	0	0	1	50	50	1	1e-21	93.5
Alt. Acceptor/Donor	Vr05	33548254	33548708	LG7	3664506	3664900	100	50	0	0	1	50	50	1	1e-21	93.5
Alt. Acceptor/Donor	Vr05	33562283	33562353	LG7	3620015	3620085	98	50	1	0	1	50	50	1	7e-20	87.9
Alt. Acceptor/Donor	Vr05	33619464	33619555	LG7	3516022	3516208	100	50	0	0	1	50	50	1	1e-21	93.5
Alt. Acceptor/Donor	Vr05	33691852	33692040	LG7	3407925	3408112	94	50	3	0	1	50	50	1	1e-16	76.8
Alt. Acceptor/Donor	Vr05	33727872	33727965	LG7	3364331	3364411	98	50	1	0	1	50	50	1	7e-20	87.9
Alt. Acceptor/Donor	Vr05	33782843	33782980	LG7	3309316	3309462	98	50	1	0	1	50	50	1	7e-20	87.9
Alt. Acceptor/Donor	Vr05	33782843	33783148	LG7	3309147	3309462	98	50	1	0	1	50	50	1	7e-20	87.9
Alt. Acceptor/Donor	Vr05	34942848	34943012	SuperScaf-60	2085251	2085436	97.92	48	1	0	1	48	50	3	9e-19	84.2
Alt. Acceptor/Donor	Vr05	34942848	34943309	SuperScaf-60	2085133	2085436	97.92	48	1	0	1	48	50	3	9e-19	84.2
Alt. Acceptor/Donor	Vr05	35676575	35676748	scaffold-927	17026	17196	98	50	1	0	1	50	1	50	7e-20	87.9
Alt. Acceptor/Donor	Vr05	35676894	35677197	scaffold-927	17344	17647	100	50	0	0	1	50	1	50	1e-21	93.5
Alt. Acceptor/Donor	Vr05	35677002	35677197	scaffold-927	17452	17647	100	50	0	0	1	50	1	50	1e-21	93.5
Alt. Acceptor/Donor	Vr05	36232316	36232434	LG7	1048486	1048604	98	50	1	0	1	50	1	50	7e-20	87.9
Alt. Acceptor/Donor	Vr06	167351	167539	scaffold-355	37137	37307	98	50	1	0	1	50	50	1	7e-20	87.9
Alt. Acceptor/Donor	Vr06	185282	185746	scaffold-355	18152	18595	100	50	0	0	1	50	50	1	1e-21	93.5
Alt. Acceptor/Donor	Vr06	365147	365211	scaffold-234	480329	480393	100	50	0	0	1	50	50	1	1e-21	93.5
Alt. Acceptor/Donor	Vr06	365147	365385	scaffold-234	480155	480393	100	50	0	0	1	50	50	1	1e-21	93.5
Alt. Acceptor/Donor	Vr06	610572	610714	scaffold-234	205393	205535	100	50	0	0	1	50	1	50	1e-21	93.5
Alt. Acceptor/Donor	Vr06	610583	610714	scaffold-234	205404	205535	98	50	1	0	1	50	1	50	7e-20	87.9
Alt. Acceptor/Donor	Vr06	700666	702406	scaffold-234	96209	97816	100	50	0	0	1	50	50	1	1e-21	93.5
Alt. Acceptor/Donor	Vr06	952639	953197	scaffold-232	436955	437015	100	50	0	0	1	50	50	1	1e-21	93.5
Alt. Acceptor/Donor	Vr06	953137	953197	scaffold-232	436915	437015	100	50	0	0	1	50	50	1	1e-21	93.5
Alt. Acceptor/Donor	Vr06	1165222	1165355	scaffold-232	148481	148596	97.96	49	1	0	2	50	49	1	2e-19	86.1
Alt. Acceptor/Donor	Vr06	1180631	1181183	scaffold-232	131699	132188	98	50	1	0	1	50	50	1	7e-20	87.9
Alt. Acceptor/Donor	Vr06	1334081	1334596	LG3	2967922	2968437	100	50	0	0	1	50	50	1	1e-21	93.5
Alt. Acceptor/Donor	Vr06	1334454	1334596	LG3	2967922	2968252	100	50	0	0	1	50	50	1	1e-21	93.5
Alt. Acceptor/Donor	Vr06	1526847	1527085	LG3	2790710	2790912	100	50	0	0	1	50	50	1	1e-21	93.5
Alt. Acceptor/Donor	Vr06	1526986	1527085	LG3	2790710	2790809	100	50	0	0	1	50	50	1	1e-21	93.5
Alt. Acceptor/Donor	Vr06	1625721	1625858	LG3	2654160	2654290	100	50	0	0	1	50	50	1	1e-21	93.5
Alt. Acceptor/Donor	Vr06	1625728	1625845	LG3	2654103	2654290	100	50	0	0	1	50	50	1	1e-21	93.5
Alt. Acceptor/Donor	Vr06	1633193	1634002	LG3	2647919	2648728	97.92	48	1	0	1	48	50	3	9e-19	84.2
Alt. Acceptor/Donor	Vr06	1633193	1634409	LG3	2647569	2648728	97.92	48	1	0	1	48	50	3	9e-19	84.2
Alt. Acceptor/Donor	Vr06	1653456	1653654	LG3	2627969	2628163	100	50	0	0	1	50	50	1	1e-21	93.5
Alt. Acceptor/Donor	Vr06	1789259	1789336	LG3	2484642	2484719	98	50	1	0	1	50	50	1	7e-20	87.9
Alt. Acceptor/Donor	Vr06	1789259	1789366	LG3	2484612	2484719	100	50	0	0	1	50	50	1	1e-21	93.5
Alt. Acceptor/Donor	Vr06	1820648	1820820	LG3	2443339	2443530	100	50	0	0	1	50	50	1	1e-21	93.5
Alt. Acceptor/Donor	Vr06	1932636	1932727	LG3	2346491	2346585	100	46	0	0	3	48	51	6	2e-19	86.1
Alt. Acceptor/Donor	Vr06	2069686	2069804	LG3	2191090	2191167	100	50	0	0	1	50	50	1	1e-21	93.5
Alt. Acceptor/Donor	Vr06	2497396	2497825	LG3	1720207	1720565	100	48	0	0	3	50	48	1	2e-20	89.8
Alt. Acceptor/Donor	Vr06	2598978	2599193	LG3	1550772	1551021	100	47	0	0	4	50	47	1	7e-20	87.9
Alt. Acceptor/Donor	Vr06	2684311	2684430	LG3	1433967	1434086	100	50	0	0	1	50	50	1	1e-21	93.5
Alt. Acceptor/Donor	Vr06	2684321	2684430	LG3	1433967	1434076	100	50	0	0	1	50	50	1	1e-21	93.5
Alt. Acceptor/Donor	Vr06	2710148	2710540	scaffold-1010	44201	44683	96	50	2	0	1	50	50	1	3e-18	82.4
Alt. Acceptor/Donor	Vr06	2764833	2765552	LG3	4840591	4842004	100	50	0	0	1	50	50	1	1e-21	93.5
Alt. Acceptor/Donor	Vr06	2987703	2987855	scaffold-141	740531	740592	100	47	0	0	1	47	50	4	7e-20	87.9
Alt. Acceptor/Donor	Vr06	3342394	3342520	LG3	7580377	7580492	98	50	1	0	1	50	50	1	7e-20	87.9
Alt. Acceptor/Donor	Vr06	4397939	4398101	LG3	7908916	7909078	98	50	1	0	1	50	50	1	7e-20	87.9
Alt. Acceptor/Donor	Vr06	4928593	4929703	scaffold-1138	24988	25412	100	50	0	0	1	50	1	50	1e-21	93.5
Alt. Acceptor/Donor	Vr06	5196336	5196567	LG3	5642031	5642316	100	50	0	0	1	50	50	1	1e-21	93.5
Alt. Acceptor/Donor	Vr06	5196336	5196621	LG3	5642031	5642243	100	50	0	0	1	50	50	1	1e-21	93.5
Alt. Acceptor/Donor	Vr06	5462792	5462994	LG3	5351696	5351901	94.12	51	0	2	3	50	51	1	5e-16	75
Alt. Acceptor/Donor	Vr06	5462792	5463015	LG3	5351677	5351901	100	42	0	0	7	48	42	1	4e-17	78.7
Alt. Acceptor/Donor	Vr06	6076620	6076743	LG3	3494024	3494162	98	50	1	0	1	50	50	1	7e-20	87.9
Alt. Acceptor/Donor	Vr06	6113099	6113192	LG3	3453202	3453262	100	48	0	0	3	50	48	1	2e-20	89.8
Alt. Acceptor/Donor	Vr06	6147870	6148052	LG3	3420518	3420700	98	50	1	0	1	50	50	1	7e-20	87.9
Alt. Acceptor/Donor	Vr06	6147870	6148221	LG3	3420348	3420700	98	50	1	0	1	50	50	1	7e-20	87.9
Alt. Acceptor/Donor	Vr06	6496072	6496425	LG3	7068836	7069192	100	50	0	0	1	50	50	1	1e-21	93.5
Alt. Acceptor/Donor	Vr06	6496344	6496425	LG3	7068836	7068920	97.96	49	1	0	1	49	50	2	2e-19	86.1
Alt. Acceptor/Donor	Vr06	6509782	6509919	LG3	7052344	7052470	96	50	2	0	1	50	50	1	3e-18	82.4
Alt. Acceptor/Donor	Vr06	6591400	6591459	LG3	6959010	6959069	97.92	48	1	0	1	48	50	3	9e-19	84.2
Alt. Acceptor/Donor	Vr06	6991080	6991744	LG3	6482980	6483644	100	50	0	0	1	50	50	1	1e-21	93.5
Alt. Acceptor/Donor	Vr06	6991538	6991744	LG3	6482980	6483186	98	50	1	0	1	50	50	1	7e-20	87.9
Alt. Acceptor/Donor	Vr06	7281347	7281405	LG3	6180459	6180558	98	50	1	0	1	50	50	1	7e-20	87.9
Alt. Acceptor/Donor	Vr06	7329990	7330061	LG3	6116281	6116352	100	50	0	0	1	50	50	1	1e-21	93.5
Alt. Acceptor/Donor	Vr06	7329990	7330381	LG3	6115959	6116352	100	50	0	0	1	50	50	1	1e-21	93.5
Alt. Acceptor/Donor	Vr06	7568641	7568810	LG3	5891600	5891731	100	50	0	0	1	50	50	1	1e-21	93.5
Alt. Acceptor/Donor	Vr06	7809208	7809782	LG3	9629884	9630162	100	50	0	0	1	50	50	1	1e-21	93.5
Alt. Acceptor/Donor	Vr06	8400280	8400545	LG3	9292055	9292320	98	50	1	0	1	50	50	1	7e-20	87.9
Alt. Acceptor/Donor	Vr06	9113535	9113791	LG3	3822233	3822486	100	47	0	0	4	50	50	4	7e-20	87.9
Alt. Acceptor/Donor	Vr06	9113577	9113791	LG3	3822233	3822447	100	50	0	0	1	50	50	1	1e-21	93.5
Alt. Acceptor/Donor	Vr06	10079694	10079825	SuperScaf-50	104277	104408	100	50	0	0	1	50	1	50	1e-21	93.5
Alt. Acceptor/Donor	Vr06	11159256	11159497	SuperScaf-7	336072	336313	98	50	1	0	1	50	1	50	7e-20	87.9
Alt. Acceptor/Donor	Vr06	12129509	12129854	scaffold-141	740531	741221	100	50	0	0	1	50	1	50	1e-21	93.5
Alt. Acceptor/Donor	Vr06	16770622	16770878	scaffold-353	283471	283637	100	50	0	0	1	50	50	1	1e-21	93.5
Alt. Acceptor/Donor	Vr06	16770647	16770788	scaffold-353	283381	283612	100	50	0	0	1	50	50	1	1e-21	93.5
Alt. Acceptor/Donor	Vr06	17152643	17152888	scaffold-395	39720	39965	100	50	0	0	1	50	50	1	1e-21	93.5
Alt. Acceptor/Donor	Vr06	20513165	20513225	SuperScaf-29	1720553	1720613	100	50	0	0	1	50	1	50	1e-21	93.5
Alt. Acceptor/Donor	Vr06	20552844	20553007	SuperScaf-29	1748883	1749046	94	50	3	0	1	50	1	50	1e-16	76.8
Alt. Acceptor/Donor	Vr06	22089367	22089561	LG3	16220380	16220515	100	50	0	0	1	50	50	1	1e-21	93.5
Alt. Acceptor/Donor	Vr06	22544542	22544620	scaffold-79	91615	91693	100	50	0	0	1	50	1	50	1e-21	93.5
Alt. Acceptor/Donor	Vr06	22544542	22544640	scaffold-79	91615	91713	100	50	0	0	1	50	1	50	1e-21	93.5
Alt. Acceptor/Donor	Vr06	22790448	22791760	scaffold-79	284576	284797	98	50	1	0	1	50	1	50	7e-20	87.9
Alt. Acceptor/Donor	Vr06	22791539	22791760	scaffold-79	284576	284755	98	50	1	0	1	50	1	50	7e-20	87.9
Alt. Acceptor/Donor	Vr06	25392715	25392849	LG3	17307172	17307306	100	50	0	0	1	50	1	50	1e-21	93.5
Alt. Acceptor/Donor	Vr06	26273711	26274472	scaffold-656	106378	106539	100	50	0	0	1	50	1	50	1e-21	93.5
Alt. Acceptor/Donor	Vr06	26424514	26424632	SuperScaf-47	794466	794584	100	50	0	0	1	50	1	50	1e-21	93.5
Alt. Acceptor/Donor	Vr06	27426864	27426954	SuperScaf-47	1594871	1594961	98	50	1	0	1	50	1	50	7e-20	87.9
Alt. Acceptor/Donor	Vr06	27828385	27828513	SuperScaf-47	2215043	2215171	100	50	0	0	1	50	1	50	1e-21	93.5
Alt. Acceptor/Donor	Vr06	27828385	27828544	SuperScaf-47	2215043	2215202	100	50	0	0	1	50	1	50	1e-21	93.5
Alt. Acceptor/Donor	Vr06	28390528	28390601	SuperScaf-47	2724725	2724798	98	50	1	0	1	50	1	50	7e-20	87.9
Alt. Acceptor/Donor	Vr06	28390528	28392666	SuperScaf-47	2724725	2726388	100	50	0	0	1	50	1	50	1e-21	93.5
Alt. Acceptor/Donor	Vr06	28630886	28631099	SuperScaf-47	2863645	2863858	98	50	1	0	1	50	50	1	7e-20	87.9
Alt. Acceptor/Donor	Vr06	28695482	28695981	SuperScaf-47	2802862	2803295	98	50	1	0	1	50	50	1	7e-20	87.9
Alt. Acceptor/Donor	Vr06	28941698	28941785	scaffold-221	190597	190684	96.08	51	0	2	1	50	1	50	3e-18	82.4
Alt. Acceptor/Donor	Vr06	29302331	29302462	SuperScaf-47	26450	26581	98	50	1	0	1	50	1	50	7e-20	87.9
Alt. Acceptor/Donor	Vr06	29315071	29315221	SuperScaf-47	33054	33204	98	50	1	0	1	50	1	50	7e-20	87.9
Alt. Acceptor/Donor	Vr06	29370170	29376886	SuperScaf-47	70827	77543	98	50	1	0	1	50	1	50	7e-20	87.9
Alt. Acceptor/Donor	Vr06	29370215	29376897	SuperScaf-47	70827	77554	100	47	0	0	4	50	4	50	7e-20	87.9
Alt. Acceptor/Donor	Vr06	29377041	29377689	SuperScaf-47	77700	78348	96	50	2	0	1	50	1	50	3e-18	82.4
Alt. Acceptor/Donor	Vr06	29577949	29578057	SuperScaf-47	249134	249242	100	50	0	0	1	50	1	50	1e-21	93.5
Alt. Acceptor/Donor	Vr06	29926387	29926469	SuperScaf-47	556437	556490	98	50	1	0	1	50	1	50	7e-20	87.9
Alt. Acceptor/Donor	Vr06	29978085	29978288	SuperScaf-47	603452	603655	100	50	0	0	1	50	1	50	1e-21	93.5
Alt. Acceptor/Donor	Vr06	30336934	30337015	SuperScaf-47	1833394	1833475	100	49	0	0	1	49	1	49	5e-21	91.6
Alt. Acceptor/Donor	Vr06	30461829	30461951	SuperScaf-47	1931419	1931536	100	50	0	0	1	50	1	50	1e-21	93.5
Alt. Acceptor/Donor	Vr06	30776065	30776310	SuperScaf-47	3550140	3550289	98	50	1	0	1	50	1	50	7e-20	87.9
Alt. Acceptor/Donor	Vr06	30776161	30776310	SuperScaf-47	3550140	3550263	100	50	0	0	1	50	1	50	1e-21	93.5
Alt. Acceptor/Donor	Vr06	31039206	31039316	SuperScaf-47	3795392	3795502	100	50	0	0	1	50	1	50	1e-21	93.5
Alt. Acceptor/Donor	Vr06	31197121	31197344	LG3	14725446	14725669	98	50	1	0	1	50	50	1	7e-20	87.9
Alt. Acceptor/Donor	Vr06	31197150	31197344	LG3	14725446	14725640	100	47	0	0	4	50	47	1	7e-20	87.9
Alt. Acceptor/Donor	Vr06	31203854	31203954	LG3	14717920	14718020	100	49	0	0	1	49	50	2	5e-21	91.6
Alt. Acceptor/Donor	Vr06	31203854	31204084	LG3	14717785	14718020	100	49	0	0	1	49	50	2	5e-21	91.6
Alt. Acceptor/Donor	Vr06	31605191	31605668	LG3	15624900	15625042	100	50	0	0	1	50	50	1	1e-21	93.5
Alt. Acceptor/Donor	Vr06	31833028	31833336	LG3	15368425	15368802	98	50	1	0	1	50	50	1	7e-20	87.9
Alt. Acceptor/Donor	Vr06	31870745	31872304	LG3	15333749	15335309	98	50	1	0	1	50	50	1	7e-20	87.9
Alt. Acceptor/Donor	Vr06	31871251	31872304	LG3	15333749	15334802	100	50	0	0	1	50	50	1	1e-21	93.5
Alt. Acceptor/Donor	Vr06	31908048	31908156	LG3	15302324	15302432	100	50	0	0	1	50	50	1	1e-21	93.5
Alt. Acceptor/Donor	Vr06	31908048	31908166	LG3	15302314	15302432	100	50	0	0	1	50	50	1	1e-21	93.5
Alt. Acceptor/Donor	Vr06	32221866	32222072	LG3	14981364	14981584	100	50	0	0	1	50	50	1	1e-21	93.5
Alt. Acceptor/Donor	Vr06	32259198	32260135	LG3	14903286	14904251	100	44	0	0	1	44	44	1	3e-18	82.4
Alt. Acceptor/Donor	Vr06	32717671	32717979	LG3	14575331	14575541	96	50	2	0	1	50	50	1	3e-18	82.4
Alt. Acceptor/Donor	Vr06	33249088	33249244	LG3	12340723	12340862	100	50	0	0	1	50	50	1	1e-21	93.5
Alt. Acceptor/Donor	Vr06	33306722	33306830	LG2	10799027	10799135	94	50	3	0	1	50	50	1	1e-16	76.8
Alt. Acceptor/Donor	Vr06	33306741	33306830	LG3	12276097	12276186	100	50	0	0	1	50	50	1	1e-21	93.5
Alt. Acceptor/Donor	Vr06	33339801	33339859	LG3	12228062	12229377	100	50	0	0	1	50	50	1	1e-21	93.5
Alt. Acceptor/Donor	Vr06	33639610	33639722	LG3	11873995	11874057	100	50	0	0	1	50	50	1	1e-21	93.5
Alt. Acceptor/Donor	Vr06	33890035	33890204	LG3	11605759	11605917	100	50	0	0	1	50	50	1	1e-21	93.5
Alt. Acceptor/Donor	Vr06	34652131	34652249	LG3	10835309	10835415	98	50	1	0	1	50	50	1	7e-20	87.9
Alt. Acceptor/Donor	Vr06	35147344	35148552	LG3	10396330	10397502	98	50	1	0	1	50	50	1	7e-20	87.9
Alt. Acceptor/Donor	Vr06	35209560	35209733	LG3	10338333	10338560	100	50	0	0	1	50	50	1	1e-21	93.5
Alt. Acceptor/Donor	Vr06	35209560	35209850	LG3	10338270	10338560	100	50	0	0	1	50	50	1	1e-21	93.5
Alt. Acceptor/Donor	Vr06	35458494	35459732	LG3	10082710	10083948	100	50	0	0	1	50	50	1	1e-21	93.5
Alt. Acceptor/Donor	Vr06	35458593	35459732	LG3	10082710	10083846	98	50	1	0	1	50	50	1	7e-20	87.9
Alt. Acceptor/Donor	Vr06	35459848	35460993	LG3	10081370	10082594	100	50	0	0	1	50	50	1	1e-21	93.5
Alt. Acceptor/Donor	Vr06	35476709	35476801	LG3	10060427	10060608	98	50	1	0	1	50	50	1	7e-20	87.9
Alt. Acceptor/Donor	Vr06	35478418	35478647	LG3	10058567	10058786	98	50	1	0	1	50	50	1	7e-20	87.9
Alt. Acceptor/Donor	Vr06	35658832	35658926	LG3	9866164	9866258	98	50	1	0	1	50	50	1	7e-20	87.9
Alt. Acceptor/Donor	Vr06	35658832	35658944	LG3	9866146	9866258	100	50	0	0	1	50	50	1	1e-21	93.5
Alt. Acceptor/Donor	Vr06	35709865	35709935	LG3	14463015	14463115	100	50	0	0	1	50	50	1	1e-21	93.5
Alt. Acceptor/Donor	Vr06	35716699	35716854	LG3	14456248	14456413	100	50	0	0	1	50	50	1	1e-21	93.5
Alt. Acceptor/Donor	Vr06	35773244	35773363	LG3	14409149	14409233	98	50	1	0	1	50	50	1	7e-20	87.9
Alt. Acceptor/Donor	Vr06	35924339	35924402	LG3	14263049	14263112	94	50	3	0	1	50	50	1	1e-16	76.8
Alt. Acceptor/Donor	Vr06	36452104	36454998	LG3	12804018	12804150	98	50	1	0	1	50	1	50	7e-20	87.9
Alt. Acceptor/Donor	Vr06	36590472	36590768	LG3	12891117	12891414	96.08	51	1	1	1	50	1	51	3e-18	82.4
Alt. Acceptor/Donor	Vr06	36590607	36590768	LG3	12891253	12891414	100	50	0	0	1	50	1	50	1e-21	93.5
Alt. Acceptor/Donor	Vr06	36643679	36643796	LG3	12943705	12943822	100	50	0	0	1	50	1	50	1e-21	93.5
Alt. Acceptor/Donor	Vr06	36827058	36827304	LG3	13149568	13149814	98	50	1	0	1	50	1	50	7e-20	87.9
Alt. Acceptor/Donor	Vr06	36902738	36902837	LG3	13230904	13231003	98	50	1	0	1	50	1	50	7e-20	87.9
Alt. Acceptor/Donor	Vr06	36902926	36902982	LG3	13231092	13231148	100	50	0	0	1	50	1	50	1e-21	93.5
Alt. Acceptor/Donor	Vr06	36935126	36935283	LG3	13263513	13263670	100	50	0	0	1	50	1	50	1e-21	93.5
Alt. Acceptor/Donor	Vr06	36935126	36935421	LG3	13263513	13263695	100	50	0	0	1	50	1	50	1e-21	93.5
Alt. Acceptor/Donor	Vr06	36993458	36993562	LG3	13323103	13323207	100	50	0	0	1	50	1	50	1e-21	93.5
Alt. Acceptor/Donor	Vr06	36993463	36993562	LG3	13323103	13323219	100	46	0	0	1	46	6	51	2e-19	86.1
Alt. Acceptor/Donor	Vr06	37000574	37000934	LG3	13328878	13329238	96	50	2	0	1	50	1	50	3e-18	82.4
Alt. Acceptor/Donor	Vr06	37313408	37313539	LG3	13532317	13532448	96	50	2	0	1	50	50	1	3e-18	82.4
Alt. Acceptor/Donor	Vr06	37313408	37313551	LG3	13532305	13532448	100	50	0	0	1	50	50	1	1e-21	93.5
Alt. Acceptor/Donor	Vr07	52584	52643	SuperScaf-36	358161	358220	100	50	0	0	1	50	1	50	1e-21	93.5
Alt. Acceptor/Donor	Vr07	52584	52795	SuperScaf-36	358161	358372	100	50	0	0	1	50	1	50	1e-21	93.5
Alt. Acceptor/Donor	Vr07	688469	688710	SuperScaf-36	777375	777616	100	50	0	0	1	50	1	50	1e-21	93.5
Alt. Acceptor/Donor	Vr07	688577	688710	SuperScaf-36	777483	777616	100	50	0	0	1	50	1	50	1e-21	93.5
Alt. Acceptor/Donor	Vr07	711628	711710	SuperScaf-36	815468	815550	96	50	2	0	1	50	1	50	3e-18	82.4
Alt. Acceptor/Donor	Vr07	768584	769362	SuperScaf-36	873793	874022	100	50	0	0	1	50	1	50	1e-21	93.5
Alt. Acceptor/Donor	Vr07	1213713	1213846	LG1	20271018	20271111	100	50	0	0	1	50	50	1	1e-21	93.5
Alt. Acceptor/Donor	Vr07	1230045	1230119	LG1	20250325	20250417	100	50	0	0	1	50	50	1	1e-21	93.5
Alt. Acceptor/Donor	Vr07	1412889	1413267	LG10	6921658	6922087	95.83	48	2	0	1	48	50	3	4e-17	78.7
Alt. Acceptor/Donor	Vr07	1983439	1983651	LG1	19565223	19565402	98	50	1	0	1	50	50	1	7e-20	87.9
Alt. Acceptor/Donor	Vr07	2339211	2339739	LG1	16467461	16467588	98	50	1	0	1	50	50	1	7e-20	87.9
Alt. Acceptor/Donor	Vr07	2339629	2339739	LG1	16467461	16467576	98	50	1	0	1	50	50	1	7e-20	87.9
Alt. Acceptor/Donor	Vr07	2442170	2442226	LG1	16355622	16355737	100	50	0	0	1	50	50	1	1e-21	93.5
Alt. Acceptor/Donor	Vr07	2459623	2459852	LG1	16336522	16336761	96	50	2	0	1	50	50	1	3e-18	82.4
Alt. Acceptor/Donor	Vr07	3615516	3615580	LG1	17951724	17951788	100	50	0	0	1	50	50	1	1e-21	93.5
Alt. Acceptor/Donor	Vr07	3842399	3842483	LG1	17779198	17779279	100	50	0	0	1	50	50	1	1e-21	93.5
Alt. Acceptor/Donor	Vr07	3917054	3917337	LG1	17695043	17695326	96	50	2	0	1	50	50	1	3e-18	82.4
Alt. Acceptor/Donor	Vr07	4093283	4093428	LG1	17534278	17534437	100	50	0	0	1	50	50	1	1e-21	93.5
Alt. Acceptor/Donor	Vr07	4093352	4093428	LG1	17534292	17534437	100	50	0	0	1	50	50	1	1e-21	93.5
Alt. Acceptor/Donor	Vr07	4261213	4262812	LG1	17379348	17380947	100	50	0	0	1	50	50	1	1e-21	93.5
Alt. Acceptor/Donor	Vr07	4261722	4262812	LG1	17379348	17380438	100	50	0	0	1	50	50	1	1e-21	93.5
Alt. Acceptor/Donor	Vr07	4304970	4305090	LG1	17336794	17336928	100	50	0	0	1	50	50	1	1e-21	93.5
Alt. Acceptor/Donor	Vr07	4531659	4531745	LG1	17182361	17182477	98	50	1	0	1	50	50	1	7e-20	87.9
Alt. Acceptor/Donor	Vr07	4977099	4977215	LG1	18811086	18811190	98	50	1	0	1	50	50	1	7e-20	87.9
Alt. Acceptor/Donor	Vr07	5355228	5355415	LG1	19228861	19228984	100	50	0	0	1	50	50	1	1e-21	93.5
Alt. Acceptor/Donor	Vr07	5355228	5355409	LG1	19228861	19229048	100	50	0	0	1	50	50	1	1e-21	93.5
Alt. Acceptor/Donor	Vr07	5825830	5825996	scaffold-110	222587	222753	100	50	0	0	1	50	1	50	1e-21	93.5
Alt. Acceptor/Donor	Vr07	6065284	6065412	scaffold-110	386160	386288	98	50	1	0	1	50	1	50	7e-20	87.9
Alt. Acceptor/Donor	Vr07	6189827	6189934	scaffold-110	483585	483686	98	50	1	0	1	50	1	50	7e-20	87.9
Alt. Acceptor/Donor	Vr07	6236629	6236730	scaffold-110	537348	537518	100	50	0	0	1	50	1	50	1e-21	93.5
Alt. Acceptor/Donor	Vr07	6238936	6239058	scaffold-110	539652	539774	98	50	1	0	1	50	1	50	7e-20	87.9
Alt. Acceptor/Donor	Vr07	6670866	6671020	scaffold-923	16126	16280	100	50	0	0	1	50	1	50	1e-21	93.5
Alt. Acceptor/Donor	Vr07	6670911	6671166	scaffold-923	16171	16280	100	50	0	0	1	50	1	50	1e-21	93.5
Alt. Acceptor/Donor	Vr07	6671483	6671538	scaffold-923	16171	16800	100	50	0	0	1	50	1	50	1e-21	93.5
Alt. Acceptor/Donor	Vr07	6674024	6674381	scaffold-923	19290	19647	100	50	0	0	1	50	1	50	1e-21	93.5
Alt. Acceptor/Donor	Vr07	6674024	6674543	scaffold-923	19290	19809	100	50	0	0	1	50	1	50	1e-21	93.5
Alt. Acceptor/Donor	Vr07	6675699	6676238	scaffold-923	20964	21503	100	50	0	0	1	50	1	50	1e-21	93.5
Alt. Acceptor/Donor	Vr07	6763716	6763913	SuperScaf-66	284678	284926	98	50	1	0	1	50	50	1	7e-20	87.9
Alt. Acceptor/Donor	Vr07	6888359	6888485	SuperScaf-66	177821	177930	98	50	1	0	1	50	50	1	7e-20	87.9
Alt. Acceptor/Donor	Vr07	6901467	6902548	SuperScaf-66	161963	163044	100	50	0	0	1	50	50	1	1e-21	93.5
Alt. Acceptor/Donor	Vr07	6958043	6959339	SuperScaf-66	86784	88082	100	50	0	0	1	50	50	1	1e-21	93.5
Alt. Acceptor/Donor	Vr07	6959213	6959339	SuperScaf-66	86784	86910	100	50	0	0	1	50	50	1	1e-21	93.5
Alt. Acceptor/Donor	Vr07	7306123	7306342	scaffold-483	139503	139806	96	50	2	0	1	50	50	1	3e-18	82.4
Alt. Acceptor/Donor	Vr07	8215437	8215555	LG1	1817811	1817905	100	50	0	0	1	50	1	50	1e-21	93.5
Alt. Acceptor/Donor	Vr07	9369067	9369321	LG1	1149606	1149860	100	50	0	0	1	50	1	50	1e-21	93.5
Alt. Acceptor/Donor	Vr07	9369067	9369332	LG1	1149606	1149871	100	50	0	0	1	50	1	50	1e-21	93.5
Alt. Acceptor/Donor	Vr07	9471799	9472042	LG1	95168	95411	100	50	0	0	1	50	1	50	1e-21	93.5
Alt. Acceptor/Donor	Vr07	9528910	9529022	LG1	130501	130613	100	50	0	0	1	50	1	50	1e-21	93.5
Alt. Acceptor/Donor	Vr07	9671638	9672054	LG1	13593818	13594234	100	50	0	0	1	50	1	50	1e-21	93.5
Alt. Acceptor/Donor	Vr07	9671650	9672054	LG1	13593830	13594243	100	50	0	0	1	50	1	50	1e-21	93.5
Alt. Acceptor/Donor	Vr07	10018130	10018201	LG1	13786361	13786432	100	50	0	0	1	50	1	50	1e-21	93.5
Alt. Acceptor/Donor	Vr07	11158374	11158464	LG1	10672773	10672863	98	50	1	0	1	50	50	1	7e-20	87.9
Alt. Acceptor/Donor	Vr07	11322172	11322246	LG1	10528684	10528854	98	50	1	0	1	50	50	1	7e-20	87.9
Alt. Acceptor/Donor	Vr07	11527988	11528130	scaffold-497	23640	23786	100	50	0	0	1	50	1	50	1e-21	93.5
Alt. Acceptor/Donor	Vr07	11528455	11528603	scaffold-497	24108	24256	98	50	1	0	1	50	1	50	7e-20	87.9
Alt. Acceptor/Donor	Vr07	11998495	11998587	LG1	11472150	11472256	100	50	0	0	1	50	50	1	1e-21	93.5
Alt. Acceptor/Donor	Vr07	12363749	12363892	LG1	10088223	10088340	100	50	0	0	1	50	50	1	1e-21	93.5
Alt. Acceptor/Donor	Vr07	13466744	13466877	LG1	10921193	10921326	100	50	0	0	1	50	50	1	1e-21	93.5
Alt. Acceptor/Donor	Vr07	13466744	13467638	LG1	10921005	10921326	100	50	0	0	1	50	50	1	1e-21	93.5
Alt. Acceptor/Donor	Vr07	13742941	13743406	LG1	4044227	4044616	98	50	1	0	1	50	1	50	2e-20	89.8
Alt. Acceptor/Donor	Vr07	13743193	13743406	LG1	4044407	4044616	98	50	1	0	1	50	1	50	2e-20	89.8
Alt. Acceptor/Donor	Vr07	15079107	15079472	LG1	4248209	4248574	96	50	2	0	1	50	50	1	3e-18	82.4
Alt. Acceptor/Donor	Vr07	15226852	15227049	LG1	456874	457071	98	50	1	0	1	50	1	50	7e-20	87.9
Alt. Acceptor/Donor	Vr07	15394385	15394513	scaffold-818	48062	48190	100	50	0	0	1	50	1	50	1e-21	93.5
Alt. Acceptor/Donor	Vr07	17049020	17050530	SuperScaf-17	431696	433220	100	50	0	0	1	50	1	50	1e-21	93.5
Alt. Acceptor/Donor	Vr07	17049316	17050530	SuperScaf-17	431938	433220	100	50	0	0	1	50	1	50	1e-21	93.5
Alt. Acceptor/Donor	Vr07	17278145	17278297	scaffold-518	32966	33083	98	50	1	0	1	50	50	1	7e-20	87.9
Alt. Acceptor/Donor	Vr07	17288186	17288348	scaffold-518	16756	16881	100	32	0	0	19	50	50	19	1e-11	60.2
Alt. Acceptor/Donor	Vr07	17288204	17288348	scaffold-518	16737	16881	100	50	0	0	1	50	50	1	1e-21	93.5
Alt. Acceptor/Donor	Vr07	18056508	18057249	scaffold-109	161425	162166	100	50	0	0	1	50	1	50	1e-21	93.5
Alt. Acceptor/Donor	Vr07	19485800	19486056	scaffold-346	196083	196339	100	50	0	0	1	50	1	50	1e-21	93.5
Alt. Acceptor/Donor	Vr07	19543737	19543931	scaffold-346	219593	219787	100	50	0	0	1	50	1	50	1e-21	93.5
Alt. Acceptor/Donor	Vr07	19543867	19544000	scaffold-346	219593	219856	98	50	1	0	1	50	1	50	7e-20	87.9
Alt. Acceptor/Donor	Vr07	20046953	20047743	SuperScaf-65	712844	713677	97.87	47	1	0	1	47	1	47	3e-18	82.4
Alt. Acceptor/Donor	Vr07	20161990	20162190	SuperScaf-65	419638	419911	100	50	0	0	1	50	50	1	1e-21	93.5
Alt. Acceptor/Donor	Vr07	20710959	20711072	SuperScaf-65	58919	58986	98	50	1	0	1	50	50	1	7e-20	87.9
Alt. Acceptor/Donor	Vr07	22245341	22245469	SuperScaf-62	1447542	1447670	98	50	1	0	1	50	1	50	7e-20	87.9
Alt. Acceptor/Donor	Vr07	22371593	22371955	SuperScaf-62	1520341	1520703	100	47	0	0	4	50	4	50	7e-20	87.9
Alt. Acceptor/Donor	Vr07	23569185	23569417	scaffold-450	64775	65007	100	50	0	0	1	50	1	50	1e-21	93.5
Alt. Acceptor/Donor	Vr07	23569223	23569417	scaffold-450	64813	65007	100	48	0	0	1	48	1	48	2e-20	89.8
Alt. Acceptor/Donor	Vr07	24603993	24604098	SuperScaf-32	64170	64244	96	50	2	0	1	50	1	50	3e-18	82.4
Alt. Acceptor/Donor	Vr07	24603993	24604231	SuperScaf-32	64170	64275	96	50	2	0	1	50	1	50	3e-18	82.4
Alt. Acceptor/Donor	Vr07	24606619	24606711	SuperScaf-32	66769	66861	100	50	0	0	1	50	1	50	1e-21	93.5
Alt. Acceptor/Donor	Vr07	26548834	26550220	LG1	20804521	20805913	100	50	0	0	1	50	1	50	1e-21	93.5
Alt. Acceptor/Donor	Vr07	26593273	26593348	LG1	20858933	20859008	98	50	1	0	1	50	1	50	7e-20	87.9
Alt. Acceptor/Donor	Vr07	26854815	26855015	LG1	21136425	21136625	100	50	0	0	1	50	1	50	1e-21	93.5
Alt. Acceptor/Donor	Vr07	27193169	27193287	LG1	21499570	21499688	100	50	0	0	1	50	1	50	1e-21	93.5
Alt. Acceptor/Donor	Vr07	27222983	27223047	LG1	21543216	21543327	98	50	1	0	1	50	1	50	7e-20	87.9
Alt. Acceptor/Donor	Vr07	27222983	27223311	LG1	21543216	21543358	98	50	1	0	1	50	1	50	7e-20	87.9
Alt. Acceptor/Donor	Vr07	27829251	27829413	LG1	22236441	22236634	98	50	1	0	1	50	1	50	7e-20	87.9
Alt. Acceptor/Donor	Vr07	27830920	27831076	LG1	22239627	22239786	100	50	0	0	1	50	1	50	1e-21	93.5
Alt. Acceptor/Donor	Vr07	28336612	28337028	LG1	22729024	22729440	98	50	1	0	1	50	1	50	7e-20	87.9
Alt. Acceptor/Donor	Vr07	28336612	28337674	LG1	22729024	22730086	98	50	1	0	1	50	1	50	7e-20	87.9
Alt. Acceptor/Donor	Vr07	28342684	28342857	LG1	22735166	22735339	100	50	0	0	1	50	1	50	1e-21	93.5
Alt. Acceptor/Donor	Vr07	28342701	28342857	LG1	22735183	22735339	100	50	0	0	1	50	1	50	1e-21	93.5
Alt. Acceptor/Donor	Vr07	28514667	28514867	LG1	22938454	22938654	100	50	0	0	1	50	1	50	1e-21	93.5
Alt. Acceptor/Donor	Vr07	28514667	28514955	LG1	22938454	22938742	100	50	0	0	1	50	1	50	1e-21	93.5
Alt. Acceptor/Donor	Vr07	28696270	28696568	LG1	23146535	23146832	100	50	0	0	1	50	1	50	1e-21	93.5
Alt. Acceptor/Donor	Vr07	28696516	28696568	LG1	23146780	23146832	100	50	0	0	1	50	1	50	1e-21	93.5
Alt. Acceptor/Donor	Vr07	28744545	28744685	LG1	23205957	23206148	98	50	1	0	1	50	1	50	7e-20	87.9
Alt. Acceptor/Donor	Vr07	28802347	28802465	LG1	23256951	23257069	100	50	0	0	1	50	1	50	1e-21	93.5
Alt. Acceptor/Donor	Vr07	29781719	29781786	LG1	24241768	24241835	98	50	1	0	1	50	1	50	7e-20	87.9
Alt. Acceptor/Donor	Vr07	30427321	30429582	LG1	24939507	24939744	100	50	0	0	1	50	1	50	1e-21	93.5
Alt. Acceptor/Donor	Vr07	30429345	30429582	LG1	24939507	24939678	95.92	49	0	2	1	48	1	48	4e-17	78.7
Alt. Acceptor/Donor	Vr07	30537185	30537294	LG1	25048031	25048140	96	50	2	0	1	50	1	50	3e-18	82.4
Alt. Acceptor/Donor	Vr07	30766588	30766748	LG1	25318543	25318703	100	50	0	0	1	50	1	50	1e-21	93.5
Alt. Acceptor/Donor	Vr07	30789707	30789805	LG1	25355709	25355807	100	50	0	0	1	50	1	50	1e-21	93.5
Alt. Acceptor/Donor	Vr07	30817749	30818024	LG1	25381975	25382247	98	50	1	0	1	50	1	50	7e-20	87.9
Alt. Acceptor/Donor	Vr07	30843452	30843570	LG1	25397944	25398062	98	50	1	0	1	50	1	50	7e-20	87.9
Alt. Acceptor/Donor	Vr07	30843452	30844369	LG1	25397944	25398124	98	50	1	0	1	50	1	50	7e-20	87.9
Alt. Acceptor/Donor	Vr07	31144415	31144528	LG1	25689593	25689706	100	50	0	0	1	50	1	50	1e-21	93.5
Alt. Acceptor/Donor	Vr07	31187200	31187304	LG1	25735301	25735405	100	50	0	0	1	50	1	50	1e-21	93.5
Alt. Acceptor/Donor	Vr07	31811893	31811951	LG1	26459062	26459120	100	50	0	0	1	50	1	50	1e-21	93.5
Alt. Acceptor/Donor	Vr07	32112120	32112211	LG1	26816716	26816817	100	50	0	0	1	50	1	50	1e-21	93.5
Alt. Acceptor/Donor	Vr07	32249057	32249140	LG1	26973996	26974079	98	50	1	0	1	50	1	50	7e-20	87.9
Alt. Acceptor/Donor	Vr07	34053821	34054066	SuperScaf-64	1408560	1408805	98	50	1	0	1	50	1	50	7e-20	87.9
Alt. Acceptor/Donor	Vr07	35134634	35134837	LG1	30758471	30758637	100	50	0	0	1	50	50	1	1e-21	93.5
Alt. Acceptor/Donor	Vr07	35740435	35740559	LG1	30058606	30058730	98	50	1	0	1	50	50	1	7e-20	87.9
Alt. Acceptor/Donor	Vr07	35741311	35741469	LG1	30057718	30057876	98	50	1	0	1	50	50	1	7e-20	87.9
Alt. Acceptor/Donor	Vr07	36450699	36450756	LG1	7415954	7416011	100	50	0	0	1	50	1	50	1e-21	93.5
Alt. Acceptor/Donor	Vr07	36450699	36450938	LG1	7415954	7416096	100	50	0	0	1	50	1	50	1e-21	93.5
Alt. Acceptor/Donor	Vr07	36462649	36462803	LG1	7434816	7434970	100	50	0	0	1	50	1	50	1e-21	93.5
Alt. Acceptor/Donor	Vr07	36493967	36494087	LG1	7458740	7458860	100	47	0	0	4	50	4	50	7e-20	87.9
Alt. Acceptor/Donor	Vr07	37457827	37459076	LG1	8420137	8421385	100	50	0	0	1	50	1	50	1e-21	93.5
Alt. Acceptor/Donor	Vr07	38378406	38378486	LG1	29934290	29934415	100	50	0	0	1	50	50	1	1e-21	93.5
Alt. Acceptor/Donor	Vr07	38596308	38596419	LG1	29655781	29655866	97.87	47	1	0	4	50	47	1	3e-18	82.4
Alt. Acceptor/Donor	Vr07	38844034	38845803	LG1	29374374	29376140	100	50	0	0	1	50	50	1	1e-21	93.5
Alt. Acceptor/Donor	Vr07	38912723	38913144	LG1	29286696	29287117	100	50	0	0	1	50	50	1	1e-21	93.5
Alt. Acceptor/Donor	Vr07	38912742	38913144	LG1	29286696	29287098	98	50	1	0	1	50	50	1	7e-20	87.9
Alt. Acceptor/Donor	Vr07	39494561	39494695	LG1	15919849	15920021	100	50	0	0	1	50	1	50	1e-21	93.5
Alt. Acceptor/Donor	Vr07	39518520	39519264	LG1	15989961	15990705	100	50	0	0	1	50	1	50	1e-21	93.5
Alt. Acceptor/Donor	Vr07	39519059	39519264	LG1	15990500	15990705	100	50	0	0	1	50	1	50	1e-21	93.5
Alt. Acceptor/Donor	Vr07	39568832	39568994	LG1	16046964	16047126	100	50	0	0	1	50	1	50	1e-21	93.5
Alt. Acceptor/Donor	Vr07	39578559	39578910	LG1	16057827	16057882	100	50	0	0	1	50	1	50	1e-21	93.5
Alt. Acceptor/Donor	Vr07	39638548	39640256	LG1	16121675	16123417	100	50	0	0	1	50	1	50	1e-21	93.5
Alt. Acceptor/Donor	Vr07	39638618	39640256	LG1	16121685	16123417	100	50	0	0	1	50	1	50	1e-21	93.5
Alt. Acceptor/Donor	Vr07	39670942	39671473	LG1	16169939	16170470	98	50	1	0	1	50	1	50	7e-20	87.9
Alt. Acceptor/Donor	Vr07	39670942	39671668	LG1	16169939	16170664	100	50	0	0	1	50	1	50	1e-21	93.5
Alt. Acceptor/Donor	Vr07	39803387	39803507	scaffold-499	105356	105476	98	50	1	0	1	50	1	50	7e-20	87.9
Alt. Acceptor/Donor	Vr07	39803387	39804679	scaffold-499	105356	106648	94	50	3	0	1	50	1	50	1e-16	76.8
Alt. Acceptor/Donor	Vr07	40022735	40022859	scaffold-623	136563	136687	98	50	1	0	1	50	1	50	7e-20	87.9
Alt. Acceptor/Donor	Vr07	40022942	40023004	scaffold-623	136770	136832	100	50	0	0	1	50	1	50	1e-21	93.5
Alt. Acceptor/Donor	Vr07	40568149	40568207	LG1	4944463	4944547	100	50	0	0	1	50	50	1	1e-21	93.5
Alt. Acceptor/Donor	Vr07	40919180	40919352	LG1	6069761	6069933	100	50	0	0	1	50	50	1	1e-21	93.5
Alt. Acceptor/Donor	Vr07	40919211	40919352	LG1	6069761	6069902	100	50	0	0	1	50	50	1	1e-21	93.5
Alt. Acceptor/Donor	Vr07	41420173	41420460	LG1	5685568	5685856	100	50	0	0	1	50	50	1	1e-21	93.5
Alt. Acceptor/Donor	Vr07	41420376	41420460	LG1	5685568	5685652	100	50	0	0	1	50	50	1	1e-21	93.5
Alt. Acceptor/Donor	Vr07	41847762	41847923	LG1	6427975	6428111	100	50	0	0	1	50	1	50	1e-21	93.5
Alt. Acceptor/Donor	Vr07	42730079	42730193	LG1	3369578	3369656	100	50	0	0	1	50	1	50	1e-21	93.5
Alt. Acceptor/Donor	Vr07	42730083	42730193	LG1	3369578	3369692	100	50	0	0	1	50	1	50	1e-21	93.5
Alt. Acceptor/Donor	Vr07	43104404	43104501	LG1	3793915	3794012	100	50	0	0	1	50	1	50	1e-21	93.5
Alt. Acceptor/Donor	Vr07	43790166	43790451	scaffold-831	16268	16467	98	50	1	0	1	50	50	1	7e-20	87.9
Alt. Acceptor/Donor	Vr07	43819852	43821281	LG1	31645096	31646517	100	50	0	0	1	50	1	50	1e-21	93.5
Alt. Acceptor/Donor	Vr07	43820024	43821281	LG1	31645266	31646517	100	50	0	0	1	50	1	50	1e-21	93.5
Alt. Acceptor/Donor	Vr07	44163690	44165149	LG1	30445597	30447056	96	50	2	0	1	50	1	50	3e-18	82.4
Alt. Acceptor/Donor	Vr07	44163690	44165160	LG1	30445597	30447067	98	50	1	0	1	50	1	50	7e-20	87.9
Alt. Acceptor/Donor	Vr07	44341112	44341231	LG1	30623568	30624235	100	50	0	0	1	50	1	50	1e-21	93.5
Alt. Acceptor/Donor	Vr07	44449465	44449581	LG1	28748774	28748890	98	50	1	0	1	50	1	50	7e-20	87.9
Alt. Acceptor/Donor	Vr07	44550076	44550453	LG1	28873337	28873714	100	50	0	0	1	50	1	50	1e-21	93.5
Alt. Acceptor/Donor	Vr07	44550382	44550593	LG1	28873337	28873854	94	50	3	0	1	50	1	50	1e-16	76.8
Alt. Acceptor/Donor	Vr07	45526240	45526419	LG1	34436875	34437049	100	50	0	0	1	50	1	50	1e-21	93.5
Alt. Acceptor/Donor	Vr07	45539234	45539285	LG1	34447695	34447746	100	50	0	0	1	50	1	50	1e-21	93.5
Alt. Acceptor/Donor	Vr07	45671573	45671643	LG1	34600676	34600746	100	49	0	0	2	50	2	50	5e-21	91.6
Alt. Acceptor/Donor	Vr07	45835147	45836388	LG1	31741797	31743038	100	50	0	0	1	50	1	50	1e-21	93.5
Alt. Acceptor/Donor	Vr07	45835163	45836030	LG1	31741813	31743038	96	50	2	0	1	50	1	50	3e-18	82.4
Alt. Acceptor/Donor	Vr07	45892475	45892539	LG1	31848210	31848413	100	50	0	0	1	50	1	50	1e-21	93.5
Alt. Acceptor/Donor	Vr07	46123798	46123868	LG1	32186399	32186469	100	50	0	0	1	50	1	50	1e-21	93.5
Alt. Acceptor/Donor	Vr07	46191499	46192564	LG1	32257386	32258415	98	50	1	0	1	50	1	50	7e-20	87.9
Alt. Acceptor/Donor	Vr07	46391482	46391958	LG1	32472713	32473189	98	50	1	0	1	50	1	50	7e-20	87.9
Alt. Acceptor/Donor	Vr07	46391509	46391958	LG1	32472740	32473189	100	50	0	0	1	50	1	50	1e-21	93.5
Alt. Acceptor/Donor	Vr07	46422455	46422902	LG1	32505681	32506128	100	50	0	0	1	50	1	50	1e-21	93.5
Alt. Acceptor/Donor	Vr07	46426815	46426893	LG1	32511126	32511204	100	50	0	0	1	50	1	50	1e-21	93.5
Alt. Acceptor/Donor	Vr07	46577305	46577457	LG1	32669702	32669854	100	50	0	0	1	50	1	50	1e-21	93.5
Alt. Acceptor/Donor	Vr07	46752841	46754085	LG1	34729181	34729765	100	50	0	0	1	50	1	50	1e-21	93.5
Alt. Acceptor/Donor	Vr07	47308633	47308837	LG1	35367220	35367424	100	50	0	0	1	50	1	50	1e-21	93.5
Alt. Acceptor/Donor	Vr07	47470380	47470495	LG1	35557910	35558025	100	50	0	0	1	50	1	50	1e-21	93.5
Alt. Acceptor/Donor	Vr07	47470380	47471401	LG1	35557910	35558048	100	50	0	0	1	50	1	50	1e-21	93.5
Alt. Acceptor/Donor	Vr07	47513341	47513865	LG1	35601084	35601608	98	50	1	0	1	50	1	50	7e-20	87.9
Alt. Acceptor/Donor	Vr07	47513455	47513865	LG1	35601198	35601608	98	50	1	0	1	50	1	50	7e-20	87.9
Alt. Acceptor/Donor	Vr07	47665015	47665835	LG1	35722226	35723046	98	50	1	0	1	50	1	50	7e-20	87.9
Alt. Acceptor/Donor	Vr07	47678656	47678756	LG1	35736745	35736845	100	50	0	0	1	50	1	50	1e-21	93.5
Alt. Acceptor/Donor	Vr07	47959347	47959441	LG1	36040488	36040582	100	50	0	0	1	50	1	50	1e-21	93.5
Alt. Acceptor/Donor	Vr07	47972644	47972743	LG1	36053702	36053802	98	50	0	1	2	50	1	50	2e-19	86.1
Alt. Acceptor/Donor	Vr07	48260215	48260272	LG1	36368612	36368669	98	50	1	0	1	50	1	50	7e-20	87.9
Alt. Acceptor/Donor	Vr07	48260215	48260300	LG1	36368612	36368697	98	50	1	0	1	50	1	50	7e-20	87.9
Alt. Acceptor/Donor	Vr07	48567507	48568335	LG1	36699485	36700278	100	50	0	0	1	50	1	50	1e-21	93.5
Alt. Acceptor/Donor	Vr07	49089259	49089468	LG1	37248558	37248767	100	50	0	0	1	50	1	50	1e-21	93.5
Alt. Acceptor/Donor	Vr07	49089259	49090395	LG1	37248558	37249695	98	50	1	0	1	50	1	50	7e-20	87.9
Alt. Acceptor/Donor	Vr07	49227328	49227520	LG1	37413256	37413412	100	50	0	0	1	50	1	50	1e-21	93.5
Alt. Acceptor/Donor	Vr07	49227328	49228396	LG1	37413256	37413448	100	50	0	0	1	50	1	50	1e-21	93.5
Alt. Acceptor/Donor	Vr07	49229926	49230214	LG1	37415837	37416125	100	50	0	0	1	50	1	50	1e-21	93.5
Alt. Acceptor/Donor	Vr07	49229926	49230332	LG1	37415837	37416243	100	50	0	0	1	50	1	50	1e-21	93.5
Alt. Acceptor/Donor	Vr07	49376868	49376951	LG1	37576939	37577022	100	50	0	0	1	50	1	50	1e-21	93.5
Alt. Acceptor/Donor	Vr07	49502372	49502529	LG1	37713310	37713467	100	50	0	0	1	50	1	50	1e-21	93.5
Alt. Acceptor/Donor	Vr07	49502372	49502631	LG1	37713310	37713566	100	50	0	0	1	50	1	50	1e-21	93.5
Alt. Acceptor/Donor	Vr07	49689939	49690128	LG1	37915271	37915460	98	50	1	0	1	50	1	50	7e-20	87.9
Alt. Acceptor/Donor	Vr07	49768637	49768805	LG1	37975478	37975646	100	50	0	0	1	50	1	50	1e-21	93.5
Alt. Acceptor/Donor	Vr07	49969340	49969424	LG1	38198611	38198708	100	50	0	0	1	50	1	50	1e-21	93.5
Alt. Acceptor/Donor	Vr07	50022031	50022094	LG1	38234552	38234615	98	50	1	0	1	50	1	50	7e-20	87.9
Alt. Acceptor/Donor	Vr07	50218349	50218586	LG1	38436227	38436514	100	50	0	0	1	50	1	50	1e-21	93.5
Alt. Acceptor/Donor	Vr07	50219042	50219140	LG1	38436933	38437031	100	50	0	0	1	50	1	50	1e-21	93.5
Alt. Acceptor/Donor	Vr07	50219042	50219162	LG1	38436933	38437053	100	50	0	0	1	50	1	50	1e-21	93.5
Alt. Acceptor/Donor	Vr07	50251363	50251680	LG1	38487500	38487619	98	50	1	0	1	50	1	50	7e-20	87.9
Alt. Acceptor/Donor	Vr07	50251376	50251680	LG1	38487513	38487619	98	50	1	0	1	50	1	50	7e-20	87.9
Alt. Acceptor/Donor	Vr07	50430270	50430729	LG1	33092683	33093142	100	50	0	0	1	50	1	50	1e-21	93.5
Alt. Acceptor/Donor	Vr07	50430324	50430729	LG1	33092737	33093142	100	50	0	0	1	50	1	50	1e-21	93.5
Alt. Acceptor/Donor	Vr07	50619006	50619125	LG1	33281208	33281327	100	50	0	0	1	50	1	50	1e-21	93.5
Alt. Acceptor/Donor	Vr07	50619006	50619712	LG1	33281208	33281507	98	50	1	0	1	50	1	50	7e-20	87.9
Alt. Acceptor/Donor	Vr07	50698181	50698251	LG1	33358627	33358697	98	50	1	0	1	50	1	50	7e-20	87.9
Alt. Acceptor/Donor	Vr07	50843861	50844588	LG1	33470587	33471314	100	50	0	0	1	50	1	50	1e-21	93.5
Alt. Acceptor/Donor	Vr07	51301159	51301405	LG1	15027651	15028006	98	50	1	0	1	50	1	50	7e-20	87.9
Alt. Acceptor/Donor	Vr07	51516637	51516736	LG1	15327053	15327152	100	50	0	0	1	50	1	50	1e-21	93.5
Alt. Acceptor/Donor	Vr07	51516660	51516736	LG1	15327076	15327152	100	50	0	0	1	50	1	50	1e-21	93.5
Alt. Acceptor/Donor	Vr07	51549991	51550157	LG1	15359280	15359446	100	49	0	0	2	50	2	50	5e-21	91.6
Alt. Acceptor/Donor	Vr07	52094071	52094151	LG1	14455397	14455491	98	50	1	0	1	50	50	1	7e-20	87.9
Alt. Acceptor/Donor	Vr07	52143847	52143994	LG1	14385601	14385714	100	50	0	0	1	50	50	1	1e-21	93.5
Alt. Acceptor/Donor	Vr07	52191563	52191992	LG1	14347488	14347637	96	50	2	0	1	50	50	1	3e-18	82.4
Alt. Acceptor/Donor	Vr07	52569472	52569671	LG1	13952191	13952462	100	50	0	0	1	50	50	1	1e-21	93.5
Alt. Acceptor/Donor	Vr07	52653115	52653176	LG1	13895800	13895875	100	50	0	0	1	50	50	1	1e-21	93.5
Alt. Acceptor/Donor	Vr07	52717829	52717917	SuperScaf-12	3243778	3243866	100	50	0	0	1	50	1	50	1e-21	93.5
Alt. Acceptor/Donor	Vr07	52761965	52762042	SuperScaf-12	3290157	3290234	98	50	1	0	1	50	1	50	7e-20	87.9
Alt. Acceptor/Donor	Vr07	52864660	52864753	SuperScaf-12	3405760	3405853	100	50	0	0	1	50	1	50	1e-21	93.5
Alt. Acceptor/Donor	Vr07	52864660	52864763	SuperScaf-12	3405760	3405863	100	50	0	0	1	50	1	50	1e-21	93.5
Alt. Acceptor/Donor	Vr07	52864660	52864783	SuperScaf-12	3405760	3405883	100	50	0	0	1	50	1	50	1e-21	93.5
Alt. Acceptor/Donor	Vr07	52916707	52918098	SuperScaf-12	3477454	3477599	100	50	0	0	1	50	1	50	1e-21	93.5
Alt. Acceptor/Donor	Vr07	53199561	53199629	SuperScaf-12	3779110	3779178	98	50	1	0	1	50	1	50	7e-20	87.9
Alt. Acceptor/Donor	Vr07	53210248	53210386	SuperScaf-12	3794573	3794835	98	50	1	0	1	50	1	50	7e-20	87.9
Alt. Acceptor/Donor	Vr07	53255817	53255923	SuperScaf-12	3837606	3837712	98	50	1	0	1	50	1	50	7e-20	87.9
Alt. Acceptor/Donor	Vr07	53384096	53384305	SuperScaf-12	3973715	3973875	98	50	1	0	1	50	1	50	7e-20	87.9
Alt. Acceptor/Donor	Vr07	53652553	53652723	SuperScaf-12	2725163	2725285	100	50	0	0	1	50	50	1	1e-21	93.5
Alt. Acceptor/Donor	Vr07	53670966	53671142	SuperScaf-12	2703450	2703891	100	50	0	0	1	50	50	1	1e-21	93.5
Alt. Acceptor/Donor	Vr07	53670966	53671156	SuperScaf-12	2703436	2703891	100	48	0	0	1	48	50	3	2e-20	89.8
Alt. Acceptor/Donor	Vr07	53688368	53688680	SuperScaf-12	2683645	2683957	100	47	0	0	1	47	50	4	7e-20	87.9
Alt. Acceptor/Donor	Vr07	53688459	53688666	SuperScaf-12	2683645	2683844	100	28	0	0	23	50	50	23	2e-09	52.8
Alt. Acceptor/Donor	Vr07	53836800	53836899	scaffold-519	12071	12215	97.87	47	1	0	1	47	1	47	3e-18	82.4
Alt. Acceptor/Donor	Vr07	54089379	54089516	SuperScaf-12	5035399	5035569	100	50	0	0	1	50	50	1	1e-21	93.5
Alt. Acceptor/Donor	Vr07	54133817	54133956	SuperScaf-12	4979511	4979664	98	50	1	0	1	50	50	1	7e-20	87.9
Alt. Acceptor/Donor	Vr07	54270523	54270596	SuperScaf-12	4844676	4844736	96	50	2	0	1	50	50	1	3e-18	82.4
Alt. Acceptor/Donor	Vr07	54381900	54382634	SuperScaf-12	4718829	4719125	98	50	1	0	1	50	50	1	7e-20	87.9
Alt. Acceptor/Donor	Vr07	54771743	54771945	SuperScaf-12	4295281	4295483	100	50	0	0	1	50	50	1	1e-21	93.5
Alt. Acceptor/Donor	Vr07	54771743	54771961	SuperScaf-12	4295265	4295483	100	50	0	0	1	50	50	1	1e-21	93.5
Alt. Acceptor/Donor	Vr07	55084539	55084656	SuperScaf-12	3079752	3079869	98	50	1	0	1	50	1	50	7e-20	87.9
Alt. Acceptor/Donor	Vr07	55346833	55346985	SuperScaf-12	1471853	1472005	98	50	1	0	1	50	1	50	7e-20	87.9
Alt. Acceptor/Donor	Vr07	55398874	55398993	SuperScaf-12	1527198	1527279	100	50	0	0	1	50	1	50	1e-21	93.5
Alt. Acceptor/Donor	Vr08	231036	231156	LG8	10070587	10070707	98	50	1	0	1	50	1	50	7e-20	87.9
Alt. Acceptor/Donor	Vr08	265861	266117	LG8	10110513	10110758	98	50	1	0	1	50	1	50	7e-20	87.9
Alt. Acceptor/Donor	Vr08	381947	382054	LG8	10238445	10238552	100	50	0	0	1	50	1	50	1e-21	93.5
Alt. Acceptor/Donor	Vr08	446353	446505	LG8	10322188	10322340	100	50	0	0	1	50	1	50	1e-21	93.5
Alt. Acceptor/Donor	Vr08	446399	446505	LG8	10322234	10322340	100	50	0	0	1	50	1	50	1e-21	93.5
Alt. Acceptor/Donor	Vr08	1638869	1639002	LG8	8980519	8980674	98	50	1	0	1	50	50	1	7e-20	87.9
Alt. Acceptor/Donor	Vr08	1668327	1668623	LG8	8956407	8956739	98	50	1	0	1	50	50	1	7e-20	87.9
Alt. Acceptor/Donor	Vr08	1668327	1668942	LG8	8956125	8956739	98	50	1	0	1	50	50	1	7e-20	87.9
Alt. Acceptor/Donor	Vr08	1979284	1979490	scaffold-2696	1511	1717	98	50	1	0	1	50	1	50	7e-20	87.9
Alt. Acceptor/Donor	Vr08	2322325	2322632	LG8	8416349	8416656	100	50	0	0	1	50	50	1	1e-21	93.5
Alt. Acceptor/Donor	Vr08	2322349	2322616	LG8	8416365	8416656	98	50	1	0	1	50	50	1	7e-20	87.9
Alt. Acceptor/Donor	Vr08	2401231	2401308	LG8	8352358	8352435	100	50	0	0	1	50	50	1	1e-21	93.5
Alt. Acceptor/Donor	Vr08	2401231	2401733	LG8	8351937	8352435	100	50	0	0	1	50	50	1	1e-21	93.5
Alt. Acceptor/Donor	Vr08	2610645	2610749	LG8	8180521	8180606	100	50	0	0	1	50	50	1	1e-21	93.5
Alt. Acceptor/Donor	Vr08	2699401	2699558	LG8	8080652	8080809	100	50	0	0	1	50	50	1	1e-21	93.5
Alt. Acceptor/Donor	Vr08	2699401	2699687	LG8	8080523	8080809	100	50	0	0	1	50	50	1	1e-21	93.5
Alt. Acceptor/Donor	Vr08	3064883	3065045	LG8	7700727	7700870	96	50	2	0	1	50	50	1	3e-18	82.4
Alt. Acceptor/Donor	Vr08	3774969	3775703	LG8	4734733	4735459	100	50	0	0	1	50	50	1	1e-21	93.5
Alt. Acceptor/Donor	Vr08	3775460	3775703	LG8	4734733	4734976	100	50	0	0	1	50	50	1	1e-21	93.5
Alt. Acceptor/Donor	Vr08	4640850	4640957	LG8	6776567	6776674	100	50	0	0	1	50	50	1	1e-21	93.5
Alt. Acceptor/Donor	Vr08	4640850	4640968	LG8	6776556	6776674	100	50	0	0	1	50	50	1	1e-21	93.5
Alt. Acceptor/Donor	Vr08	4852829	4854512	LG8	6634450	6636150	100	50	0	0	1	50	50	1	1e-21	93.5
Alt. Acceptor/Donor	Vr08	5267750	5267890	LG8	6527499	6527627	100	50	0	0	1	50	50	1	1e-21	93.5
Alt. Acceptor/Donor	Vr08	5600464	5600527	LG8	6196690	6196798	100	50	0	0	1	50	50	1	1e-21	93.5
Alt. Acceptor/Donor	Vr08	6748614	6748676	LG8	5148641	5148723	98	50	1	0	1	50	50	1	7e-20	87.9
Alt. Acceptor/Donor	Vr08	8388353	8388410	scaffold-710	36862	36919	100	50	0	0	1	50	50	1	1e-21	93.5
Alt. Acceptor/Donor	Vr08	8390122	8390635	scaffold-710	33151	33713	100	50	0	0	1	50	50	1	1e-21	93.5
Alt. Acceptor/Donor	Vr08	8390559	8390635	scaffold-710	33151	33227	96	50	2	0	1	50	50	1	3e-18	82.4
Alt. Acceptor/Donor	Vr08	8453273	8453454	LG4	3603486	3603667	100	50	0	0	1	50	50	1	1e-21	93.5
Alt. Acceptor/Donor	Vr08	8453273	8453513	LG4	3603427	3603667	92	50	4	0	1	50	50	1	7e-15	71.3
Alt. Acceptor/Donor	Vr08	8489178	8489347	LG4	3585241	3585359	98	50	1	0	1	50	50	1	7e-20	87.9
Alt. Acceptor/Donor	Vr08	8563301	8563357	scaffold-464	194519	194597	98	50	1	0	1	50	50	1	7e-20	87.9
Alt. Acceptor/Donor	Vr08	9924901	9929278	LG8	3896529	3896771	100	47	0	0	1	47	50	4	7e-20	87.9
Alt. Acceptor/Donor	Vr08	11056833	11057245	LG8	518042	518454	98	50	1	0	1	50	50	1	7e-20	87.9
Alt. Acceptor/Donor	Vr08	11056863	11057245	LG8	518042	518424	100	50	0	0	1	50	50	1	1e-21	93.5
Alt. Acceptor/Donor	Vr08	11056863	11058115	LG8	517172	517957	100	50	0	0	1	50	50	1	1e-21	93.5
Alt. Acceptor/Donor	Vr08	11790677	11790950	LG8	683660	683933	96	50	2	0	1	50	1	50	3e-18	82.4
Alt. Acceptor/Donor	Vr08	14200445	14200504	LG8	973448	973657	100	50	0	0	1	50	1	50	1e-21	93.5
Alt. Acceptor/Donor	Vr08	14717006	14717311	scaffold-1212	14915	15220	100	50	0	0	1	50	1	50	1e-21	93.5
Alt. Acceptor/Donor	Vr08	16112828	16112904	scaffold-206	536822	536878	100	50	0	0	1	50	50	1	1e-21	93.5
Alt. Acceptor/Donor	Vr08	16246552	16246809	scaffold-51	992036	992293	98	50	1	0	1	50	1	50	7e-20	87.9
Alt. Acceptor/Donor	Vr08	16246899	16247214	scaffold-51	992383	992698	100	50	0	0	1	50	1	50	1e-21	93.5
Alt. Acceptor/Donor	Vr08	19341717	19341805	scaffold-528	47797	47885	100	50	0	0	1	50	1	50	1e-21	93.5
Alt. Acceptor/Donor	Vr08	19426992	19427112	scaffold-528	81313	81433	96	50	2	0	1	50	1	50	3e-18	82.4
Alt. Acceptor/Donor	Vr08	19853070	19853147	LG8	33091335	33091412	98	50	1	0	1	50	50	1	7e-20	87.9
Alt. Acceptor/Donor	Vr08	19883957	19884107	LG8	33084076	33084265	98	50	1	0	1	50	50	1	7e-20	87.9
Alt. Acceptor/Donor	Vr08	20253992	20254044	LG8	28183960	28184012	98	50	1	0	1	50	1	50	7e-20	87.9
Alt. Acceptor/Donor	Vr08	20331939	20332025	LG8	28234179	28234265	98	50	1	0	1	50	1	50	7e-20	87.9
Alt. Acceptor/Donor	Vr08	20750014	20750146	scaffold-75	21772	21935	100	50	0	0	1	50	1	50	1e-21	93.5
Alt. Acceptor/Donor	Vr08	20829969	20830096	scaffold-75	51907	52034	98	50	1	0	1	50	1	50	7e-20	87.9
Alt. Acceptor/Donor	Vr08	23877520	23878139	LG8	33229119	33229738	100	50	0	0	1	50	1	50	1e-21	93.5
Alt. Acceptor/Donor	Vr08	23877576	23878133	LG8	33229175	33229738	98	50	1	0	1	50	1	50	7e-20	87.9
Alt. Acceptor/Donor	Vr08	24441741	24441940	LG8	17673364	17673563	96.08	51	0	2	1	50	1	50	3e-18	82.4
Alt. Acceptor/Donor	Vr08	24486517	24486795	LG8	17710384	17710632	98	50	1	0	1	50	1	50	7e-20	87.9
Alt. Acceptor/Donor	Vr08	24486547	24486785	LG8	17710384	17710622	98	50	1	0	1	50	1	50	7e-20	87.9
Alt. Acceptor/Donor	Vr08	24623409	24623531	LG8	17816296	17816418	100	50	0	0	1	50	1	50	1e-21	93.5
Alt. Acceptor/Donor	Vr08	24685744	24685929	LG8	17840899	17841620	100	48	0	0	3	50	1	48	2e-20	89.8
Alt. Acceptor/Donor	Vr08	24936170	24936273	LG8	18009867	18010025	98	50	1	0	1	50	1	50	7e-20	87.9
Alt. Acceptor/Donor	Vr08	25660369	25660474	LG8	18519983	18520123	96	50	2	0	1	50	1	50	3e-18	82.4
Alt. Acceptor/Donor	Vr08	25896496	25896668	LG8	18743443	18743615	100	50	0	0	1	50	1	50	1e-21	93.5
Alt. Acceptor/Donor	Vr08	25897417	25897610	LG8	18744361	18744554	100	47	0	0	1	47	1	47	7e-20	87.9
Alt. Acceptor/Donor	Vr08	25897515	25897610	LG8	18744459	18744554	100	50	0	0	1	50	1	50	1e-21	93.5
Alt. Acceptor/Donor	Vr08	26301658	26301726	LG8	19094797	19094865	100	48	0	0	3	50	3	50	2e-20	89.8
Alt. Acceptor/Donor	Vr08	26395916	26395981	LG8	19224860	19224949	96	50	2	0	1	50	1	50	3e-18	82.4
Alt. Acceptor/Donor	Vr08	26874049	26874120	LG8	16585530	16585620	100	50	0	0	1	50	1	50	1e-21	93.5
Alt. Acceptor/Donor	Vr08	26874049	26874632	LG8	16585565	16585620	100	28	0	0	23	50	1	28	2e-09	52.8
Alt. Acceptor/Donor	Vr08	27154436	27154573	LG8	16919902	16920050	98	50	1	0	1	50	1	50	7e-20	87.9
Alt. Acceptor/Donor	Vr08	27154436	27154926	LG8	16919902	16920072	98	50	1	0	1	50	1	50	7e-20	87.9
Alt. Acceptor/Donor	Vr08	27172485	27173007	scaffold-409	115241	115840	100	50	0	0	1	50	1	50	1e-21	93.5
Alt. Acceptor/Donor	Vr08	27210672	27211209	LG8	16984133	16984670	100	50	0	0	1	50	1	50	1e-21	93.5
Alt. Acceptor/Donor	Vr08	27298943	27299125	LG8	17055830	17056012	96	50	2	0	1	50	1	50	3e-18	82.4
Alt. Acceptor/Donor	Vr08	27455087	27455156	LG8	17268398	17268467	98	50	1	0	1	50	1	50	7e-20	87.9
Alt. Acceptor/Donor	Vr08	27458021	27458347	LG8	17271384	17271711	97.92	48	1	0	1	48	1	48	9e-19	84.2
Alt. Acceptor/Donor	Vr08	27458263	27458347	LG8	17271627	17271711	100	50	0	0	1	50	1	50	1e-21	93.5
Alt. Acceptor/Donor	Vr08	27862894	27862997	scaffold-49	314847	314950	100	50	0	0	1	50	50	1	1e-21	93.5
Alt. Acceptor/Donor	Vr08	27862903	27862997	scaffold-49	314847	314941	100	49	0	0	1	49	50	2	5e-21	91.6
Alt. Acceptor/Donor	Vr08	28056460	28056548	scaffold-49	748049	748137	100	50	0	0	1	50	1	50	1e-21	93.5
Alt. Acceptor/Donor	Vr08	28914233	28914333	LG8	25983590	25983718	100	50	0	0	1	50	50	1	1e-21	93.5
Alt. Acceptor/Donor	Vr08	29185063	29185265	LG8	25765566	25765691	100	50	0	0	1	50	50	1	1e-21	93.5
Alt. Acceptor/Donor	Vr08	29185140	29185265	LG4	9521382	9521507	96	50	2	0	1	50	1	50	3e-18	82.4
Alt. Acceptor/Donor	Vr08	29978966	29979077	LG9	3481554	3481665	98	50	1	0	1	50	1	50	7e-20	87.9
Alt. Acceptor/Donor	Vr08	30628950	30629076	scaffold-187	673234	673358	97.92	48	1	0	1	48	1	48	9e-19	84.2
Alt. Acceptor/Donor	Vr08	30628950	30632147	scaffold-187	673234	673567	97.92	48	1	0	1	48	1	48	9e-19	84.2
Alt. Acceptor/Donor	Vr08	31626125	31626364	scaffold-187	503380	503551	100	50	0	0	1	50	50	1	1e-21	93.5
Alt. Acceptor/Donor	Vr08	31920424	31920527	scaffold-187	189678	189748	100	47	0	0	4	50	47	1	7e-20	87.9
Alt. Acceptor/Donor	Vr08	32033589	32033729	scaffold-187	81976	82083	100	50	0	0	1	50	50	1	1e-21	93.5
Alt. Acceptor/Donor	Vr08	32182909	32182992	LG8	31425366	31425421	100	50	0	0	1	50	50	1	1e-21	93.5
Alt. Acceptor/Donor	Vr08	32293134	32294283	LG8	31317449	31318181	100	50	0	0	1	50	50	1	1e-21	93.5
Alt. Acceptor/Donor	Vr08	32581663	32581813	LG8	31092677	31092783	100	50	0	0	1	50	50	1	1e-21	93.5
Alt. Acceptor/Donor	Vr08	32582432	32582664	LG8	31091826	31092044	100	50	0	0	1	50	50	1	1e-21	93.5
Alt. Acceptor/Donor	Vr08	32624053	32624145	LG8	31050896	31051019	98	50	1	0	1	50	50	1	7e-20	87.9
Alt. Acceptor/Donor	Vr08	33049416	33051154	LG8	30598236	30598508	100	50	0	0	1	50	50	1	1e-21	93.5
Alt. Acceptor/Donor	Vr08	33262401	33264347	LG8	30360415	30362344	98	50	1	0	1	50	50	1	7e-20	87.9
Alt. Acceptor/Donor	Vr08	33562549	33562688	LG8	30044466	30044605	100	50	0	0	1	50	50	1	1e-21	93.5
Alt. Acceptor/Donor	Vr08	33597394	33597551	LG8	30007086	30007243	100	50	0	0	1	50	50	1	1e-21	93.5
Alt. Acceptor/Donor	Vr08	33597394	33597641	LG8	30006996	30007243	98	50	1	0	1	50	50	1	7e-20	87.9
Alt. Acceptor/Donor	Vr08	33677736	33677808	LG8	29935554	29935626	98	50	1	0	1	50	50	1	7e-20	87.9
Alt. Acceptor/Donor	Vr08	33872742	33872922	LG8	29731724	29731894	100	50	0	0	1	50	50	1	1e-21	93.5
Alt. Acceptor/Donor	Vr08	34103475	34103705	LG8	29523368	29523552	96	50	2	0	1	50	50	1	3e-18	82.4
Alt. Acceptor/Donor	Vr08	34358376	34358630	LG8	29247592	29247808	100	50	0	0	1	50	50	1	1e-21	93.5
Alt. Acceptor/Donor	Vr08	34484321	34484458	LG8	29129902	29130023	98	50	1	0	1	50	50	1	7e-20	87.9
Alt. Acceptor/Donor	Vr08	34486964	34487068	LG8	29127283	29127387	100	50	0	0	1	50	50	1	1e-21	93.5
Alt. Acceptor/Donor	Vr08	34486964	34487081	LG8	29127270	29127387	100	50	0	0	1	50	50	1	1e-21	93.5
Alt. Acceptor/Donor	Vr08	35438106	35438326	LG8	31875249	31875469	100	50	0	0	1	50	1	50	1e-21	93.5
Alt. Acceptor/Donor	Vr08	35741523	35741623	LG8	32225105	32225205	100	50	0	0	1	50	1	50	1e-21	93.5
Alt. Acceptor/Donor	Vr08	35793249	35793320	LG8	32280635	32280706	98	50	1	0	1	50	1	50	7e-20	87.9
Alt. Acceptor/Donor	Vr08	35826269	35827851	LG8	32316364	32317946	94.12	51	1	2	1	50	1	50	1e-16	76.8
Alt. Acceptor/Donor	Vr08	35934824	35934953	LG8	32515552	32515681	100	50	0	0	1	50	1	50	1e-21	93.5
Alt. Acceptor/Donor	Vr08	35964216	35964329	LG8	32540552	32540665	98	50	1	0	1	50	1	50	7e-20	87.9
Alt. Acceptor/Donor	Vr08	36409772	36409875	LG8	32884082	32884185	98	50	1	0	1	50	1	50	7e-20	87.9
Alt. Acceptor/Donor	Vr08	36411472	36411643	LG8	32885778	32885949	98	50	1	0	1	50	1	50	7e-20	87.9
Alt. Acceptor/Donor	Vr08	36655255	36655412	LG8	13592785	13592942	100	50	0	0	1	50	1	50	1e-21	93.5
Alt. Acceptor/Donor	Vr08	36941843	36942157	LG8	13931187	13931501	97.92	48	1	0	3	50	3	50	9e-19	84.2
Alt. Acceptor/Donor	Vr08	36966126	36966248	LG8	13952521	13952643	100	50	0	0	1	50	1	50	1e-21	93.5
Alt. Acceptor/Donor	Vr08	36968269	36968411	LG8	13954686	13954833	100	50	0	0	1	50	1	50	1e-21	93.5
Alt. Acceptor/Donor	Vr08	36968269	36970518	LG8	13954686	13955829	100	50	0	0	1	50	1	50	1e-21	93.5
Alt. Acceptor/Donor	Vr08	37606027	37606964	LG8	14632121	14633058	100	50	0	0	1	50	1	50	1e-21	93.5
Alt. Acceptor/Donor	Vr08	37907640	37907990	LG8	12458010	12458323	100	50	0	0	1	50	1	50	1e-21	93.5
Alt. Acceptor/Donor	Vr08	37994772	37995629	LG8	12575790	12576647	100	50	0	0	1	50	1	50	1e-21	93.5
Alt. Acceptor/Donor	Vr08	38165630	38166020	LG8	12721613	12722003	100	50	0	0	1	50	1	50	1e-21	93.5
Alt. Acceptor/Donor	Vr08	38165630	38166441	LG8	12721613	12722039	100	50	0	0	1	50	1	50	1e-21	93.5
Alt. Acceptor/Donor	Vr08	38374742	38374925	LG8	12976732	12976915	100	50	0	0	1	50	1	50	1e-21	93.5
Alt. Acceptor/Donor	Vr08	38540076	38540358	LG8	11323600	11323882	98	50	1	0	1	50	1	50	7e-20	87.9
Alt. Acceptor/Donor	Vr08	38686338	38686468	LG8	11495892	11496022	96	50	2	0	1	50	1	50	3e-18	82.4
Alt. Acceptor/Donor	Vr08	38714136	38714204	LG8	11536458	11536526	100	50	0	0	1	50	1	50	1e-21	93.5
Alt. Acceptor/Donor	Vr08	38815764	38816190	LG8	11650567	11650979	98	50	1	0	1	50	1	50	7e-20	87.9
Alt. Acceptor/Donor	Vr08	38815764	38816414	LG8	11650567	11651201	98	50	1	0	1	50	1	50	7e-20	87.9
Alt. Acceptor/Donor	Vr08	38835266	38835319	LG8	11671257	11671310	100	50	0	0	1	50	1	50	1e-21	93.5
Alt. Acceptor/Donor	Vr08	38847038	38847179	LG8	11687303	11687519	100	50	0	0	1	50	1	50	1e-21	93.5
Alt. Acceptor/Donor	Vr08	40159734	40161079	LG8	13297635	13298992	98	50	1	0	1	50	1	50	7e-20	87.9
Alt. Acceptor/Donor	Vr08	40265919	40266073	LG8	10796211	10796365	98	50	1	0	1	50	1	50	7e-20	87.9
Alt. Acceptor/Donor	Vr08	40499243	40499770	LG8	11074261	11074788	100	50	0	0	1	50	1	50	1e-21	93.5
Alt. Acceptor/Donor	Vr08	40523312	40524248	LG8	11105561	11106497	100	47	0	0	4	50	4	50	7e-20	87.9
Alt. Acceptor/Donor	Vr08	40563425	40563486	LG8	11176658	11176719	100	50	0	0	1	50	1	50	1e-21	93.5
Alt. Acceptor/Donor	Vr08	40568584	40568762	LG8	11182064	11182242	100	50	0	0	1	50	1	50	1e-21	93.5
Alt. Acceptor/Donor	Vr08	40568680	40568762	LG8	11182160	11182242	98	50	1	0	1	50	1	50	7e-20	87.9
Alt. Acceptor/Donor	Vr08	40974522	40974628	LG8	15920299	15920405	100	50	0	0	1	50	1	50	1e-21	93.5
Alt. Acceptor/Donor	Vr08	41112946	41113193	LG8	14727545	14727792	100	50	0	0	1	50	1	50	1e-21	93.5
Alt. Acceptor/Donor	Vr08	41166509	41166570	LG8	14783025	14783086	100	50	0	0	1	50	1	50	1e-21	93.5
Alt. Acceptor/Donor	Vr08	41440065	41440147	LG8	15107009	15107091	100	50	0	0	1	50	1	50	1e-21	93.5
Alt. Acceptor/Donor	Vr08	41440085	41440147	LG8	15107029	15107091	98	50	1	0	1	50	1	50	7e-20	87.9
Alt. Acceptor/Donor	Vr08	41921652	41921763	LG8	22099256	22099340	100	50	0	0	1	50	50	1	1e-21	93.5
Alt. Acceptor/Donor	Vr08	42289761	42290090	LG8	21707359	21707706	100	50	0	0	1	50	50	1	1e-21	93.5
Alt. Acceptor/Donor	Vr08	42345833	42346390	LG8	21629902	21630440	100	50	0	0	1	50	50	1	1e-21	93.5
Alt. Acceptor/Donor	Vr08	42346190	42346390	LG8	21629902	21630315	100	50	0	0	1	50	50	1	1e-21	93.5
Alt. Acceptor/Donor	Vr08	42554489	42554665	LG8	21406251	21406427	100	50	0	0	1	50	50	1	1e-21	93.5
Alt. Acceptor/Donor	Vr08	42693182	42694222	LG8	21274621	21275490	100	50	0	0	1	50	50	1	1e-21	93.5
Alt. Acceptor/Donor	Vr08	42693901	42694222	LG8	21274621	21274876	100	50	0	0	1	50	50	1	1e-21	93.5
Alt. Acceptor/Donor	Vr08	42715543	42715692	LG8	21249567	21249736	98	50	1	0	1	50	50	1	7e-20	87.9
Alt. Acceptor/Donor	Vr08	42796321	42796858	LG8	21161334	21161807	100	50	0	0	1	50	50	1	1e-21	93.5
Alt. Acceptor/Donor	Vr08	42796424	42796858	LG8	21161334	21161759	98	50	1	0	1	50	50	1	7e-20	87.9
Alt. Acceptor/Donor	Vr08	42962522	42962710	LG8	20973989	20974161	98	50	1	0	1	50	50	1	7e-20	87.9
Alt. Acceptor/Donor	Vr08	42962522	42963613	LG8	20973989	20974177	98	50	1	0	1	50	50	1	7e-20	87.9
Alt. Acceptor/Donor	Vr08	43159156	43159209	LG8	20750342	20750395	96	50	2	0	1	50	50	1	3e-18	82.4
Alt. Acceptor/Donor	Vr08	43160272	43160381	LG8	20749170	20749279	96	50	2	0	1	50	50	1	3e-18	82.4
Alt. Acceptor/Donor	Vr08	43160322	43160381	LG8	20749170	20749229	98	50	1	0	1	50	50	1	7e-20	87.9
Alt. Acceptor/Donor	Vr08	43406145	43406232	SuperScaf-23	1950722	1950809	97.87	47	1	0	4	50	4	50	3e-18	82.4
Alt. Acceptor/Donor	Vr08	43406145	43406244	SuperScaf-23	1950722	1950821	96	50	2	0	1	50	1	50	3e-18	82.4
Alt. Acceptor/Donor	Vr08	43407246	43410481	SuperScaf-23	1951837	1952179	98	50	1	0	1	50	1	50	7e-20	87.9
Alt. Acceptor/Donor	Vr08	43447795	43447976	LG7	12502354	12502525	97.92	48	1	0	3	50	48	1	9e-19	84.2
Alt. Acceptor/Donor	Vr08	43450337	43450668	LG8	20417075	20417168	100	50	0	0	1	50	50	1	1e-21	93.5
Alt. Acceptor/Donor	Vr08	43450555	43450668	LG8	20416840	20416953	96	50	2	0	1	50	50	1	3e-18	82.4
Alt. Acceptor/Donor	Vr08	43704766	43704868	LG8	20119130	20119258	98	50	1	0	1	50	50	1	7e-20	87.9
Alt. Acceptor/Donor	Vr08	43746810	43746993	LG10	893982	894165	98	50	1	0	1	50	1	50	7e-20	87.9
Alt. Acceptor/Donor	Vr08	44144794	44144991	LG8	19618057	19618265	98	50	1	0	1	50	50	1	7e-20	87.9
Alt. Acceptor/Donor	Vr08	44430366	44431415	LG8	19318414	19319463	100	50	0	0	1	50	50	1	1e-21	93.5
Alt. Acceptor/Donor	Vr08	44430366	44431619	LG8	19318210	19319463	100	50	0	0	1	50	50	1	1e-21	93.5
Alt. Acceptor/Donor	Vr08	44917825	44918075	LG8	23107465	23107715	98	50	1	0	1	50	1	50	7e-20	87.9
Alt. Acceptor/Donor	Vr08	45023493	45023569	LG8	23236317	23236393	98	50	1	0	1	50	1	50	7e-20	87.9
Alt. Acceptor/Donor	Vr08	45098597	45099234	LG4	9468360	9468440	100	50	0	0	1	50	1	50	1e-21	93.5
Alt. Acceptor/Donor	Vr08	45098610	45099162	LG4	9468373	9468440	100	50	0	0	1	50	1	50	1e-21	93.5
Alt. Acceptor/Donor	Vr08	45234246	45234456	LG8	23476921	23477112	100	50	0	0	1	50	1	50	1e-21	93.5
Alt. Acceptor/Donor	Vr08	45235319	45235483	LG8	23477333	23478087	100	50	0	0	1	50	1	50	1e-21	93.5
Alt. Acceptor/Donor	Vr08	45235409	45235483	LG8	23478013	23478088	98	50	1	0	1	50	1	50	7e-20	87.9
Alt. Acceptor/Donor	Vr08	45377523	45377613	LG8	23624364	23624425	100	50	0	0	1	50	1	50	1e-21	93.5
Alt. Acceptor/Donor	Vr08	45495897	45496018	LG8	23742342	23742463	98	50	1	0	1	50	1	50	7e-20	87.9
Alt. Acceptor/Donor	Vr08	45495897	45496029	LG8	23742342	23742474	98	50	1	0	1	50	1	50	7e-20	87.9
Alt. Acceptor/Donor	Vr08	45619944	45620077	LG8	23862526	23862659	100	50	0	0	1	50	1	50	1e-21	93.5
Alt. Acceptor/Donor	Vr08	45649242	45649358	LG8	23892199	23892315	98	50	1	0	1	50	1	50	7e-20	87.9
Alt. Acceptor/Donor	Vr09	49620	50793	LG9	2368560	2369727	98	50	1	0	1	50	1	50	7e-20	87.9
Alt. Acceptor/Donor	Vr09	49620	50807	LG9	2368560	2369741	100	50	0	0	1	50	1	50	1e-21	93.5
Alt. Acceptor/Donor	Vr09	226060	226143	LG9	2557535	2557618	97.87	47	1	0	1	47	1	47	3e-18	82.4
Alt. Acceptor/Donor	Vr09	299767	299891	LG9	2631780	2631904	100	50	0	0	1	50	1	50	1e-21	93.5
Alt. Acceptor/Donor	Vr09	402883	403131	LG9	2747791	2748039	100	50	0	0	1	50	1	50	1e-21	93.5
Alt. Acceptor/Donor	Vr09	402902	403131	LG9	2747810	2748039	100	50	0	0	1	50	1	50	1e-21	93.5
Alt. Acceptor/Donor	Vr09	413546	413751	LG9	2758703	2758908	100	50	0	0	1	50	1	50	1e-21	93.5
Alt. Acceptor/Donor	Vr09	413546	414543	LG9	2758703	2759699	100	50	0	0	1	50	1	50	1e-21	93.5
Alt. Acceptor/Donor	Vr09	587901	587967	LG9	2173103	2173211	100	50	0	0	1	50	50	1	1e-21	93.5
Alt. Acceptor/Donor	Vr09	628608	628678	LG9	2118095	2118207	98	50	1	0	1	50	50	1	7e-20	87.9
Alt. Acceptor/Donor	Vr09	1246926	1247045	LG9	1406475	1406594	98	50	1	0	1	50	50	1	7e-20	87.9
Alt. Acceptor/Donor	Vr09	1324610	1325380	LG9	1306422	1307180	100	47	0	0	4	50	47	1	7e-20	87.9
Alt. Acceptor/Donor	Vr09	1575826	1576414	LG9	1026558	1026830	100	50	0	0	1	50	50	1	1e-21	93.5
Alt. Acceptor/Donor	Vr09	1576142	1576418	LG9	1026554	1026830	98	50	1	0	1	50	50	1	7e-20	87.9
Alt. Acceptor/Donor	Vr09	1576182	1576390	LG9	1026575	1026830	100	44	0	0	7	50	51	8	3e-18	82.4
Alt. Acceptor/Donor	Vr09	2040693	2040829	SuperScaf-71	349583	349719	100	44	0	0	7	50	7	50	3e-18	82.4
Alt. Acceptor/Donor	Vr09	2052173	2052403	scaffold-695	8937	9167	100	50	0	0	1	50	1	50	1e-21	93.5
Alt. Acceptor/Donor	Vr09	2462011	2462197	SuperScaf-71	558602	558671	98	50	1	0	1	50	1	50	7e-20	87.9
Alt. Acceptor/Donor	Vr09	2480420	2480618	SuperScaf-71	580953	581151	100	50	0	0	1	50	1	50	1e-21	93.5
Alt. Acceptor/Donor	Vr09	2482132	2483112	SuperScaf-71	582658	583638	98	50	1	0	1	50	1	50	2e-20	89.8
Alt. Acceptor/Donor	Vr09	2933107	2933698	SuperScaf-71	1150998	1151587	100	50	0	0	1	50	1	50	1e-21	93.5
Alt. Acceptor/Donor	Vr09	3071802	3071945	SuperScaf-71	1311343	1311461	98	50	1	0	1	50	1	50	7e-20	87.9
Alt. Acceptor/Donor	Vr09	4691470	4691558	LG6	9822141	9822205	94	50	3	0	1	50	50	1	1e-16	76.8
Alt. Acceptor/Donor	Vr09	5830185	5830415	LG9	6955150	6955381	100	48	0	0	1	48	50	3	2e-20	89.8
Alt. Acceptor/Donor	Vr09	5830201	5830415	LG9	6955150	6955365	92	50	3	1	1	49	50	1	2e-14	69.4
Alt. Acceptor/Donor	Vr09	6087204	6087361	LG9	6692806	6692976	98	50	1	0	1	50	50	1	7e-20	87.9
Alt. Acceptor/Donor	Vr09	6295377	6295708	LG9	8658164	8658494	98	50	1	0	1	50	50	1	7e-20	87.9
Alt. Acceptor/Donor	Vr09	6295612	6295708	LG9	8658164	8658309	96.08	51	0	2	1	50	50	1	3e-18	82.4
Alt. Acceptor/Donor	Vr09	6296981	6297172	LG9	8656677	8656881	100	50	0	0	1	50	50	1	1e-21	93.5
Alt. Acceptor/Donor	Vr09	6299730	6299884	LG9	8654026	8654113	100	41	0	0	10	50	41	1	1e-16	76.8
Alt. Acceptor/Donor	Vr09	6299730	6302341	LG9	8654026	8654192	100	50	0	0	1	50	50	1	1e-21	93.5
Alt. Acceptor/Donor	Vr09	6344281	6344808	scaffold-1206	17943	18470	98	50	1	0	1	50	1	50	7e-20	87.9
Alt. Acceptor/Donor	Vr09	6924204	6924442	LG9	6314578	6314816	100	50	0	0	1	50	50	1	1e-21	93.5
Alt. Acceptor/Donor	Vr09	6924278	6924442	LG9	6314578	6314742	100	48	0	0	1	48	50	3	2e-20	89.8
Alt. Acceptor/Donor	Vr09	7530829	7531002	SuperScaf-14	1891949	1892122	96	50	2	0	1	50	1	50	3e-18	82.4
Alt. Acceptor/Donor	Vr09	7587011	7587136	scaffold-833	42670	42795	100	50	0	0	1	50	1	50	1e-21	93.5
Alt. Acceptor/Donor	Vr09	7716419	7716492	SuperScaf-14	2496662	2496735	100	50	0	0	1	50	1	50	1e-21	93.5
Alt. Acceptor/Donor	Vr09	7856667	7856837	SuperScaf-14	2687831	2688001	100	50	0	0	1	50	1	50	1e-21	93.5
Alt. Acceptor/Donor	Vr09	7856708	7856837	SuperScaf-14	2687872	2688001	100	50	0	0	1	50	1	50	1e-21	93.5
Alt. Acceptor/Donor	Vr09	8051988	8052056	SuperScaf-14	2887642	2887710	100	50	0	0	1	50	1	50	1e-21	93.5
Alt. Acceptor/Donor	Vr09	8155367	8155454	SuperScaf-14	3011891	3011978	100	50	0	0	1	50	1	50	1e-21	93.5
Alt. Acceptor/Donor	Vr09	8210045	8210146	SuperScaf-14	3057949	3058050	100	47	0	0	4	50	4	50	7e-20	87.9
Alt. Acceptor/Donor	Vr09	8500186	8500362	SuperScaf-14	932253	932375	100	50	0	0	1	50	50	1	1e-21	93.5
Alt. Acceptor/Donor	Vr09	9534472	9534534	SuperScaf-14	1237126	1237188	98	50	1	0	1	50	1	50	7e-20	87.9
Alt. Acceptor/Donor	Vr09	9536267	9536473	SuperScaf-14	1238926	1239132	100	50	0	0	1	50	1	50	1e-21	93.5
Alt. Acceptor/Donor	Vr09	10175049	10175144	SuperScaf-14	2090777	2090872	96	50	2	0	1	50	1	50	3e-18	82.4
Alt. Acceptor/Donor	Vr09	10289740	10289800	SuperScaf-14	2262840	2262900	100	50	0	0	1	50	1	50	1e-21	93.5
Alt. Acceptor/Donor	Vr09	12165169	12165419	LG3	9077522	9077751	98	50	1	0	1	50	50	1	7e-20	87.9
Alt. Acceptor/Donor	Vr09	13568365	13568434	SuperScaf-15	518061	518118	100	50	0	0	1	50	50	1	1e-21	93.5
Alt. Acceptor/Donor	Vr09	16833321	16833640	SuperScaf-28	1095894	1096214	100	50	0	0	1	50	1	50	1e-21	93.5
Alt. Acceptor/Donor	Vr09	16833361	16833640	SuperScaf-28	1095934	1096214	100	50	0	0	1	50	1	50	1e-21	93.5
Alt. Acceptor/Donor	Vr09	17688590	17688673	scaffold-84	1028731	1028814	100	50	0	0	1	50	1	50	1e-21	93.5
Alt. Acceptor/Donor	Vr09	17837143	17837334	scaffold-660	137769	137960	100	47	0	0	1	47	1	47	7e-20	87.9
Alt. Acceptor/Donor	Vr09	19154397	19154509	LG9	4102683	4102795	100	50	0	0	1	50	1	50	1e-21	93.5
Alt. Acceptor/Donor	Vr09	19154397	19154522	LG9	4102683	4102808	100	50	0	0	1	50	1	50	1e-21	93.5
Alt. Acceptor/Donor	Vr09	19950044	19950160	LG9	4516922	4517006	100	50	0	0	1	50	50	1	1e-21	93.5
Alt. Acceptor/Donor	Vr09	20432853	20432948	scaffold-147	751405	751471	100	50	0	0	1	50	50	1	1e-21	93.5
Alt. Acceptor/Donor	Vr10	1529796	1530499	SuperScaf-36	1671550	1672250	100	50	0	0	1	50	1	50	1e-21	93.5
Alt. Acceptor/Donor	Vr10	1529796	1530621	SuperScaf-36	1671550	1672347	100	50	0	0	1	50	1	50	1e-21	93.5
Alt. Acceptor/Donor	Vr10	1529796	1530945	SuperScaf-36	1671550	1672366	100	50	0	0	1	50	1	50	1e-21	93.5
Alt. Acceptor/Donor	Vr10	2246684	2246869	scaffold-84	566294	566479	100	50	0	0	1	50	1	50	1e-21	93.5
Alt. Acceptor/Donor	Vr10	2246708	2246869	scaffold-84	566318	566479	100	50	0	0	1	50	1	50	1e-21	93.5
Alt. Acceptor/Donor	Vr10	2457674	2457787	LG2	6888664	6888777	98	50	1	0	1	50	1	50	7e-20	87.9
Alt. Acceptor/Donor	Vr10	2458555	2458706	LG2	6889367	6889533	100	50	0	0	1	50	1	50	1e-21	93.5
Alt. Acceptor/Donor	Vr10	3147704	3147832	LG11	13210548	13210676	100	50	0	0	1	50	1	50	1e-21	93.5
Alt. Acceptor/Donor	Vr10	3204928	3205210	LG11	13288671	13288966	98	50	1	0	1	50	1	50	7e-20	87.9
Alt. Acceptor/Donor	Vr10	3543451	3543634	LG11	13646574	13646757	100	50	0	0	1	50	1	50	1e-21	93.5
Alt. Acceptor/Donor	Vr10	3543451	3544370	LG11	13646574	13646784	100	50	0	0	1	50	1	50	1e-21	93.5
Alt. Acceptor/Donor	Vr10	3545203	3545255	LG11	13648016	13648068	98	50	1	0	1	50	1	50	7e-20	87.9
Alt. Acceptor/Donor	Vr10	3897531	3897605	LG11	14042463	14042537	100	50	0	0	1	50	1	50	1e-21	93.5
Alt. Acceptor/Donor	Vr10	3897531	3897752	LG3	15904593	15904811	98	50	1	0	1	50	1	50	7e-20	87.9
Alt. Acceptor/Donor	Vr10	5317822	5318555	scaffold-621	71688	72446	100	50	0	0	1	50	1	50	1e-21	93.5
Alt. Acceptor/Donor	Vr10	5484905	5484978	scaffold-607	113650	113723	98	50	1	0	1	50	50	1	7e-20	87.9
Alt. Acceptor/Donor	Vr10	5889938	5890066	scaffold-132	168182	168314	100	50	0	0	1	50	1	50	1e-21	93.5
Alt. Acceptor/Donor	Vr10	6445040	6445260	scaffold-132	611499	611719	96	50	2	0	1	50	1	50	3e-18	82.4
Alt. Acceptor/Donor	Vr10	6614044	6614355	SuperScaf-18	559306	559617	98	50	1	0	1	50	50	1	7e-20	87.9
Alt. Acceptor/Donor	Vr10	6614248	6614355	SuperScaf-18	559306	559413	100	50	0	0	1	50	50	1	1e-21	93.5
Alt. Acceptor/Donor	Vr10	6676853	6677044	SuperScaf-18	475620	475734	96	50	2	0	1	50	50	1	3e-18	82.4
Alt. Acceptor/Donor	Vr10	7737215	7737585	SuperScaf-20	567942	568312	100	50	0	0	1	50	1	50	1e-21	93.5
Alt. Acceptor/Donor	Vr10	7737493	7737585	SuperScaf-20	568220	568312	100	50	0	0	1	50	1	50	1e-21	93.5
Alt. Acceptor/Donor	Vr10	7753152	7753271	SuperScaf-20	594953	595072	100	50	0	0	1	50	1	50	1e-21	93.5
Alt. Acceptor/Donor	Vr10	7998468	7998568	SuperScaf-20	1776793	1776893	96	50	2	0	1	50	1	50	3e-18	82.4
Alt. Acceptor/Donor	Vr10	8786597	8786701	SuperScaf-20	1253429	1253533	100	50	0	0	1	50	1	50	1e-21	93.5
Alt. Acceptor/Donor	Vr10	8864333	8864482	SuperScaf-20	1325624	1325773	100	50	0	0	1	50	1	50	1e-21	93.5
Alt. Acceptor/Donor	Vr10	8864333	8865018	SuperScaf-20	1325624	1326022	98	50	1	0	1	50	1	50	7e-20	87.9
Alt. Acceptor/Donor	Vr10	8864630	8865018	SuperScaf-20	1325919	1326307	100	50	0	0	1	50	1	50	1e-21	93.5
Alt. Acceptor/Donor	Vr10	8864955	8865018	SuperScaf-20	1326244	1326307	100	50	0	0	1	50	1	50	1e-21	93.5
Alt. Acceptor/Donor	Vr10	8898008	8898082	SuperScaf-20	1351471	1351545	98	50	1	0	1	50	1	50	2e-20	89.8
Alt. Acceptor/Donor	Vr10	9002008	9002540	scaffold-615	160976	161105	100	50	0	0	1	50	1	50	1e-21	93.5
Alt. Acceptor/Donor	Vr10	9002008	9002550	scaffold-615	160976	161115	100	50	0	0	1	50	1	50	1e-21	93.5
Alt. Acceptor/Donor	Vr10	9003577	9003720	scaffold-615	162159	162302	100	50	0	0	1	50	1	50	1e-21	93.5
Alt. Acceptor/Donor	Vr10	9648873	9649058	SuperScaf-20	2236302	2236487	98	50	1	0	1	50	1	50	7e-20	87.9
Alt. Acceptor/Donor	Vr10	9792557	9792676	SuperScaf-20	2373022	2373141	100	50	0	0	1	50	1	50	1e-21	93.5
Alt. Acceptor/Donor	Vr10	10593434	10593582	LG5	11667547	11667695	100	50	0	0	1	50	1	50	1e-21	93.5
Alt. Acceptor/Donor	Vr10	10593434	10593681	LG5	11667547	11667791	94	50	0	2	1	50	4	50	2e-15	73.1
Alt. Acceptor/Donor	Vr10	11126373	11126945	LG5	10894487	10894618	100	50	0	0	1	50	50	1	1e-21	93.5
Alt. Acceptor/Donor	Vr10	11350987	11351151	LG5	10655035	10655174	96	50	2	0	1	50	50	1	3e-18	82.4
Alt. Acceptor/Donor	Vr10	11497671	11497824	LG5	10481958	10482094	100	50	0	0	1	50	50	1	1e-21	93.5
Alt. Acceptor/Donor	Vr10	11574133	11574370	LG5	10378301	10378884	100	50	0	0	1	50	50	1	1e-21	93.5
Alt. Acceptor/Donor	Vr10	11574463	11574716	LG5	10378301	10378858	100	50	0	0	1	50	50	1	1e-21	93.5
Alt. Acceptor/Donor	Vr10	11575188	11575469	LG5	10377542	10377823	98	50	1	0	1	50	50	1	7e-20	87.9
Alt. Acceptor/Donor	Vr10	11575188	11575601	LG5	10377410	10377823	98	50	1	0	1	50	50	1	7e-20	87.9
Alt. Acceptor/Donor	Vr10	11718397	11718484	LG5	10242280	10242399	100	50	0	0	1	50	50	1	1e-21	93.5
Alt. Acceptor/Donor	Vr10	11718407	11718484	LG5	10242158	10242389	98	50	1	0	1	50	50	1	7e-20	87.9
Alt. Acceptor/Donor	Vr10	11828187	11828249	LG5	10124325	10124538	100	50	0	0	1	50	50	1	1e-21	93.5
Alt. Acceptor/Donor	Vr10	11828358	11828426	LG5	10124306	10124368	100	50	0	0	1	50	50	1	1e-21	93.5
Alt. Acceptor/Donor	Vr10	11903865	11903951	LG5	10028301	10028424	100	50	0	0	1	50	50	1	1e-21	93.5
Alt. Acceptor/Donor	Vr10	11904730	11904800	LG5	10027329	10027558	98	50	1	0	1	50	50	1	7e-20	87.9
Alt. Acceptor/Donor	Vr10	11904853	11904966	LG5	10027329	10027424	96.08	51	0	2	1	50	50	1	3e-18	82.4
Alt. Acceptor/Donor	Vr10	11910672	11910763	LG5	10019038	10019129	100	50	0	0	1	50	50	1	1e-21	93.5
Alt. Acceptor/Donor	Vr10	11910701	11910763	LG5	10019038	10019100	100	50	0	0	1	50	50	1	1e-21	93.5
Alt. Acceptor/Donor	Vr10	12093830	12094135	LG5	9819501	9819821	98	50	1	0	1	50	50	1	7e-20	87.9
Alt. Acceptor/Donor	Vr10	12846849	12846946	LG5	6595775	6595872	98	50	1	0	1	50	1	50	7e-20	87.9
Alt. Acceptor/Donor	Vr10	13335743	13335838	LG5	612641	612698	96	50	2	0	1	50	50	1	3e-18	82.4
Alt. Acceptor/Donor	Vr10	13335934	13336403	LG5	612073	612332	98	50	1	0	1	50	50	1	7e-20	87.9
Alt. Acceptor/Donor	Vr10	13359040	13359390	LG5	583624	583916	100	50	0	0	1	50	50	1	1e-21	93.5
Alt. Acceptor/Donor	Vr10	13463264	13463420	LG5	472790	472972	100	50	0	0	1	50	50	1	1e-21	93.5
Alt. Acceptor/Donor	Vr10	14059588	14059874	LG5	6240345	6240599	98	50	1	0	1	50	50	1	7e-20	87.9
Alt. Acceptor/Donor	Vr10	14281594	14281742	LG5	5994933	5995112	100	50	0	0	1	50	50	1	1e-21	93.5
Alt. Acceptor/Donor	Vr10	14725825	14726268	LG5	8795991	8796434	100	50	0	0	1	50	50	1	1e-21	93.5
Alt. Acceptor/Donor	Vr10	15266918	15266989	LG5	2310464	2310560	100	50	0	0	1	50	50	1	1e-21	93.5
Alt. Acceptor/Donor	Vr10	15968061	15968294	LG5	1475649	1475855	98	50	1	0	1	50	50	1	7e-20	87.9
Alt. Acceptor/Donor	Vr10	15969749	15969858	LG5	1473946	1474140	100	50	0	0	1	50	50	1	1e-21	93.5
Alt. Acceptor/Donor	Vr10	16188019	16188148	LG5	8451785	8451881	100	50	0	0	1	50	50	1	1e-21	93.5
Alt. Acceptor/Donor	Vr10	16306439	16306577	LG5	8331798	8331999	100	50	0	0	1	50	50	1	1e-21	93.5
Alt. Acceptor/Donor	Vr10	16343356	16343531	LG5	8294023	8294126	100	50	0	0	1	50	50	1	1e-21	93.5
Alt. Acceptor/Donor	Vr10	16458812	16458938	LG5	8172234	8172345	100	50	0	0	1	50	50	1	1e-21	93.5
Alt. Acceptor/Donor	Vr10	16664249	16664355	LG5	7911498	7911558	98	50	1	0	1	50	50	1	7e-20	87.9
Alt. Acceptor/Donor	Vr10	17157734	17157830	LG5	7367274	7367370	100	50	0	0	1	50	50	1	1e-21	93.5
Alt. Acceptor/Donor	Vr10	17337619	17337690	LG5	7127566	7127661	98	50	1	0	1	50	50	1	7e-20	87.9
Alt. Acceptor/Donor	Vr10	17338652	17338720	LG5	7126557	7126625	100	50	0	0	1	50	50	1	1e-21	93.5
Alt. Acceptor/Donor	Vr10	17592807	17593951	LG5	2726493	2727604	97.87	47	1	0	4	50	4	50	3e-18	82.4
Alt. Acceptor/Donor	Vr10	17593512	17593951	LG5	2727009	2727604	97.87	47	1	0	4	50	4	50	3e-18	82.4
Alt. Acceptor/Donor	Vr10	18005448	18005507	LG5	3184608	3184667	98	50	1	0	1	50	1	50	7e-20	87.9
Alt. Acceptor/Donor	Vr10	18100966	18101049	LG5	3313139	3313222	98	50	1	0	1	50	1	50	7e-20	87.9
Alt. Acceptor/Donor	Vr10	18100966	18101151	LG5	3313139	3313324	98	50	1	0	1	50	1	50	7e-20	87.9
Alt. Acceptor/Donor	Vr10	18102751	18103242	LG5	3314854	3315345	98	50	1	0	1	50	1	50	7e-20	87.9
Alt. Acceptor/Donor	Vr10	18365882	18366639	LG5	3616854	3617611	100	50	0	0	1	50	1	50	1e-21	93.5
Alt. Acceptor/Donor	Vr10	18365895	18366678	LG5	3616867	3617611	100	50	0	0	1	50	1	50	1e-21	93.5
Alt. Acceptor/Donor	Vr10	18506042	18506137	LG5	3794496	3794683	100	50	0	0	1	50	1	50	1e-21	93.5
Alt. Acceptor/Donor	Vr10	18556800	18556876	LG5	3855851	3855917	100	50	0	0	1	50	1	50	1e-21	93.5
Alt. Acceptor/Donor	Vr10	18673683	18673765	LG5	4022512	4022594	100	50	0	0	1	50	1	50	1e-21	93.5
Alt. Acceptor/Donor	Vr10	18716552	18716988	LG5	4066206	4066644	100	50	0	0	1	50	1	50	1e-21	93.5
Alt. Acceptor/Donor	Vr10	18716869	18716988	LG5	4066567	4066644	100	50	0	0	1	50	1	50	1e-21	93.5
Alt. Acceptor/Donor	Vr10	18879863	18879958	LG5	4211899	4212028	100	50	0	0	1	50	1	50	1e-21	93.5
Alt. Acceptor/Donor	Vr10	18883280	18883551	LG5	4215178	4215449	100	50	0	0	1	50	1	50	1e-21	93.5
Alt. Acceptor/Donor	Vr10	18883290	18883551	LG5	4215188	4215449	100	50	0	0	1	50	1	50	1e-21	93.5
Alt. Acceptor/Donor	Vr10	19392440	19392616	LG5	4788586	4788762	96	50	2	0	1	50	1	50	3e-18	82.4
Alt. Acceptor/Donor	Vr10	19470537	19470641	LG5	4876740	4876840	100	50	0	0	1	50	1	50	1e-21	93.5
Alt. Acceptor/Donor	Vr10	19527770	19528390	LG5	4927349	4927969	98	50	1	0	1	50	1	50	7e-20	87.9
Alt. Acceptor/Donor	Vr10	19527770	19528129	LG5	4927349	4927827	100	50	0	0	1	50	1	50	1e-21	93.5
Alt. Acceptor/Donor	Vr10	19672468	19675368	LG5	5105574	5108474	96	50	2	0	1	50	1	50	3e-18	82.4
Alt. Acceptor/Donor	Vr10	19845305	19845423	LG5	5278286	5278404	98	50	1	0	1	50	1	50	7e-20	87.9
Alt. Acceptor/Donor	Vr10	19920981	19921069	LG5	5366170	5366319	100	50	0	0	1	50	1	50	1e-21	93.5
Alt. Acceptor/Donor	Vr10	19920981	19921240	LG5	5366170	5366517	100	50	0	0	1	50	1	50	1e-21	93.5
Alt. Acceptor/Donor	Vr10	20009449	20009980	LG5	5474689	5475220	100	50	0	0	1	50	1	50	1e-21	93.5
Alt. Acceptor/Donor	Vr10	20011275	20011362	LG5	5476598	5476685	100	50	0	0	1	50	1	50	1e-21	93.5
Alt. Acceptor/Donor	Vr10	20011548	20011726	LG5	5477044	5477222	100	50	0	0	1	50	1	50	1e-21	93.5
Alt. Acceptor/Donor	Vr10	20198584	20198891	LG5	9661085	9661438	97.92	48	1	0	1	48	50	3	9e-19	84.2
Alt. Acceptor/Donor	Vr10	20307900	20308016	LG5	9523841	9523957	98	50	1	0	1	50	50	1	7e-20	87.9
Alt. Acceptor/Donor	Vr10	20466617	20466836	LG5	9353209	9353428	100	50	0	0	1	50	50	1	1e-21	93.5
Alt. Acceptor/Donor	Vr10	20497185	20497570	LG5	9328510	9328974	100	50	0	0	1	50	50	1	1e-21	93.5
Alt. Acceptor/Donor	Vr10	20497185	20497762	LG5	9328397	9328974	100	50	0	0	1	50	50	1	1e-21	93.5
Alt. Acceptor/Donor	Vr10	20502481	20502783	LG5	9323074	9323366	97.92	48	1	0	3	50	48	1	9e-19	84.2
Alt. Acceptor/Donor	Vr10	20643815	20644258	LG5	9161938	9162371	100	50	0	0	1	50	50	1	1e-21	93.5
Alt. Acceptor/Donor	Vr10	20668702	20668766	LG5	9138402	9138487	98	50	1	0	1	50	50	1	7e-20	87.9
Alt. Acceptor/Donor	Vr10	20865581	20865700	LG5	8950539	8950658	96	50	2	0	1	50	50	1	3e-18	82.4
Alt. Acceptor/Donor	Vr10	20866619	20866720	LG5	8949506	8949618	96	50	2	0	1	50	50	1	3e-18	82.4
Alt. Acceptor/Donor	Vr11	75087	75325	LG10	2710025	2710264	96	50	2	0	1	50	1	50	3e-18	82.4
Alt. Acceptor/Donor	Vr11	75196	75325	LG10	2710135	2710264	100	50	0	0	1	50	1	50	1e-21	93.5
Alt. Acceptor/Donor	Vr11	181598	181739	scaffold-452	268148	268484	97.14	35	1	0	5	39	51	17	1e-11	60.2
Alt. Acceptor/Donor	Vr11	251569	251771	LG10	2895178	2895384	100	50	0	0	1	50	1	50	1e-21	93.5
Alt. Acceptor/Donor	Vr11	251861	252122	LG10	2895466	2895737	98	50	1	0	1	50	1	50	7e-20	87.9
Alt. Acceptor/Donor	Vr11	380932	381114	LG10	3117309	3117410	96	50	2	0	1	50	50	1	3e-18	82.4
Alt. Acceptor/Donor	Vr11	576486	577046	LG10	3240228	3240788	100	50	0	0	1	50	1	50	1e-21	93.5
Alt. Acceptor/Donor	Vr11	818475	818643	scaffold-362	23516	23684	100	50	0	0	1	50	1	50	1e-21	93.5
Alt. Acceptor/Donor	Vr11	994723	994927	scaffold-362	254856	255060	98	50	1	0	1	50	1	50	7e-20	87.9
Alt. Acceptor/Donor	Vr11	1080681	1080762	scaffold-362	353640	353721	100	50	0	0	1	50	1	50	1e-21	93.5
Alt. Acceptor/Donor	Vr11	1112861	1113025	scaffold-944	57827	57950	100	50	0	0	1	50	50	1	1e-21	93.5
Alt. Acceptor/Donor	Vr11	1193620	1193745	scaffold-391	291221	291346	98	50	1	0	1	50	50	1	7e-20	87.9
Alt. Acceptor/Donor	Vr11	1193620	1193762	scaffold-391	291209	291346	97.78	45	1	0	1	45	45	1	4e-17	78.7
Alt. Acceptor/Donor	Vr11	1196112	1196299	scaffold-391	288502	288730	100	50	0	0	1	50	50	1	1e-21	93.5
Alt. Acceptor/Donor	Vr11	1221942	1222113	scaffold-391	260348	260530	100	50	0	0	1	50	50	1	1e-21	93.5
Alt. Acceptor/Donor	Vr11	1286577	1286750	scaffold-391	192208	192381	100	47	0	0	1	47	50	4	7e-20	87.9
Alt. Acceptor/Donor	Vr11	1365938	1366067	scaffold-391	125350	125459	98	50	1	0	1	50	50	1	7e-20	87.9
Alt. Acceptor/Donor	Vr11	1426549	1426648	scaffold-391	55523	55673	98	50	1	0	1	50	50	1	7e-20	87.9
Alt. Acceptor/Donor	Vr11	1494514	1494645	scaffold-222	5756	5887	98	50	1	0	1	50	1	50	7e-20	87.9
Alt. Acceptor/Donor	Vr11	1498506	1500169	scaffold-222	10081	11743	100	50	0	0	1	50	1	50	1e-21	93.5
Alt. Acceptor/Donor	Vr11	1500115	1500169	scaffold-222	11689	11743	96	50	2	0	1	50	1	50	3e-18	82.4
Alt. Acceptor/Donor	Vr11	2125227	2125565	SuperScaf-23	797593	797874	100	50	0	0	1	50	1	50	1e-21	93.5
Alt. Acceptor/Donor	Vr11	2152223	2152387	SuperScaf-23	827340	827504	100	50	0	0	1	50	1	50	1e-21	93.5
Alt. Acceptor/Donor	Vr11	2152223	2152810	SuperScaf-23	827340	827538	100	50	0	0	1	50	1	50	1e-21	93.5
Alt. Acceptor/Donor	Vr11	2345868	2345970	SuperScaf-23	1024811	1024913	98	50	1	0	1	50	1	50	7e-20	87.9
Alt. Acceptor/Donor	Vr11	2345868	2346687	SuperScaf-23	1024811	1025626	98	50	1	0	1	50	1	50	7e-20	87.9
Alt. Acceptor/Donor	Vr11	2346458	2347073	SuperScaf-23	1025397	1026014	100	50	0	0	1	50	1	50	1e-21	93.5
Alt. Acceptor/Donor	Vr11	2348458	2348556	SuperScaf-23	1027371	1027469	100	50	0	0	1	50	1	50	1e-21	93.5
Alt. Acceptor/Donor	Vr11	2580703	2580853	LG1	25689593	25689743	97.62	42	1	0	1	42	50	9	2e-15	73.1
Alt. Acceptor/Donor	Vr11	2580740	2580853	SuperScaf-23	1343042	1343192	100	50	0	0	1	50	1	50	1e-21	93.5
Alt. Acceptor/Donor	Vr11	2774040	2774138	SuperScaf-23	38201	38299	100	50	0	0	1	50	1	50	1e-21	93.5
Alt. Acceptor/Donor	Vr11	2821661	2821714	SuperScaf-23	96123	96187	96	50	2	0	1	50	1	50	3e-18	82.4
Alt. Acceptor/Donor	Vr11	2961307	2961565	SuperScaf-23	277586	277844	100	50	0	0	1	50	1	50	1e-21	93.5
Alt. Acceptor/Donor	Vr11	3038038	3038433	LG10	7765347	7765712	100	50	0	0	1	50	50	1	1e-21	93.5
Alt. Acceptor/Donor	Vr11	3231340	3231457	LG10	7519704	7519797	100	50	0	0	1	50	50	1	1e-21	93.5
Alt. Acceptor/Donor	Vr11	3233932	3234057	LG10	7517133	7517220	98	50	1	0	1	50	50	1	7e-20	87.9
Alt. Acceptor/Donor	Vr11	3321830	3321910	LG10	7425361	7425425	98	50	1	0	1	50	50	1	7e-20	87.9
Alt. Acceptor/Donor	Vr11	3454498	3456007	LG10	9177408	9178914	98	50	1	0	1	50	1	50	7e-20	87.9
Alt. Acceptor/Donor	Vr11	3761804	3762077	LG10	8819785	8820016	100	50	0	0	1	50	50	1	1e-21	93.5
Alt. Acceptor/Donor	Vr11	3763279	3763514	LG10	8818329	8818596	96	50	2	0	1	50	50	1	3e-18	82.4
Alt. Acceptor/Donor	Vr11	3767844	3767961	LG10	8801946	8802154	98	50	1	0	1	50	50	1	7e-20	87.9
Alt. Acceptor/Donor	Vr11	3767844	3768052	LG10	8801932	8802154	98	50	1	0	1	50	50	1	7e-20	87.9
Alt. Acceptor/Donor	Vr11	3836179	3836330	LG10	8715002	8715153	100	50	0	0	1	50	50	1	1e-21	93.5
Alt. Acceptor/Donor	Vr11	3836217	3836330	LG10	8715002	8715115	100	50	0	0	1	50	50	1	1e-21	93.5
Alt. Acceptor/Donor	Vr11	3862755	3862917	LG10	8681964	8682053	100	50	0	0	1	50	50	1	1e-21	93.5
Alt. Acceptor/Donor	Vr11	4137805	4137961	LG10	8371994	8372167	98	50	1	0	1	50	50	1	7e-20	87.9
Alt. Acceptor/Donor	Vr11	4183319	4183464	LG10	8320786	8320931	98	50	1	0	1	50	50	1	7e-20	87.9
Alt. Acceptor/Donor	Vr11	5459452	5459514	LG10	7173894	7173956	100	50	0	0	1	50	50	1	1e-21	93.5
Alt. Acceptor/Donor	Vr11	5459452	5460650	LG10	7172762	7173956	100	50	0	0	1	50	50	1	1e-21	93.5
Alt. Acceptor/Donor	Vr11	6152473	6152544	SuperScaf-26	242157	242228	100	50	0	0	1	50	1	50	1e-21	93.5
Alt. Acceptor/Donor	Vr11	6498685	6498997	SuperScaf-26	625631	625937	100	50	0	0	1	50	1	50	1e-21	93.5
Alt. Acceptor/Donor	Vr11	6498823	6499018	SuperScaf-26	625631	625958	98	50	1	0	1	50	1	50	7e-20	87.9
Alt. Acceptor/Donor	Vr11	6634927	6635351	SuperScaf-26	806736	807160	100	50	0	0	1	50	1	50	1e-21	93.5
Alt. Acceptor/Donor	Vr11	6795961	6796516	SuperScaf-26	36658	37213	100	50	0	0	1	50	50	1	1e-21	93.5
Alt. Acceptor/Donor	Vr11	6796447	6796516	SuperScaf-26	36658	36727	100	44	0	0	4	47	47	4	3e-18	82.4
Alt. Acceptor/Donor	Vr11	6813093	6813339	SuperScaf-26	16378	16572	98	50	1	0	1	50	50	1	7e-20	87.9
Alt. Acceptor/Donor	Vr11	7036914	7037141	SuperScaf-2	229496	229723	98	50	1	0	1	50	1	50	7e-20	87.9
Alt. Acceptor/Donor	Vr11	7226973	7227055	SuperScaf-2	585828	585910	96	50	2	0	1	50	1	50	3e-18	82.4
Alt. Acceptor/Donor	Vr11	7294043	7294098	SuperScaf-2	629912	629967	96	50	2	0	1	50	1	50	3e-18	82.4
Alt. Acceptor/Donor	Vr11	7299050	7299146	SuperScaf-2	640724	640830	98	50	1	0	1	50	1	50	7e-20	87.9
Alt. Acceptor/Donor	Vr11	7614569	7616629	SuperScaf-2	1382176	1382262	100	50	0	0	1	50	1	50	1e-21	93.5
Alt. Acceptor/Donor	Vr11	7616543	7616629	SuperScaf-2	1382176	1382247	100	50	0	0	1	50	1	50	1e-21	93.5
Alt. Acceptor/Donor	Vr11	7669405	7669499	SuperScaf-2	1439757	1439851	98	50	1	0	1	50	1	50	7e-20	87.9
Alt. Acceptor/Donor	Vr11	7711889	7711988	SuperScaf-2	1479144	1479243	100	50	0	0	1	50	1	50	1e-21	93.5
Alt. Acceptor/Donor	Vr11	7713725	7713946	SuperScaf-2	1480961	1481182	100	47	0	0	4	50	4	50	7e-20	87.9
Alt. Acceptor/Donor	Vr11	8052938	8053037	SuperScaf-2	1953946	1954119	98	50	1	0	1	50	1	50	7e-20	87.9
Alt. Acceptor/Donor	Vr11	8094431	8094595	SuperScaf-2	2003982	2004146	100	50	0	0	1	50	1	50	1e-21	93.5
Alt. Acceptor/Donor	Vr11	8103465	8103595	SuperScaf-2	2012083	2012213	100	50	0	0	1	50	1	50	1e-21	93.5
Alt. Acceptor/Donor	Vr11	8118800	8118916	SuperScaf-2	2030256	2030372	100	50	0	0	1	50	1	50	1e-21	93.5
Alt. Acceptor/Donor	Vr11	8212142	8212288	SuperScaf-2	2510799	2510960	96	50	2	0	1	50	50	1	3e-18	82.4
Alt. Acceptor/Donor	Vr11	8430201	8430483	SuperScaf-2	2249597	2249897	98	50	1	0	1	50	50	1	7e-20	87.9
Alt. Acceptor/Donor	Vr11	8468053	8468151	SuperScaf-2	2195734	2195822	98	50	1	0	1	50	50	1	7e-20	87.9
Alt. Acceptor/Donor	Vr11	8686894	8687097	SuperScaf-2	2667611	2667814	100	50	0	0	1	50	1	50	1e-21	93.5
Alt. Acceptor/Donor	Vr11	8940503	8940613	SuperScaf-2	2920755	2920865	98	50	1	0	1	50	1	50	7e-20	87.9
Alt. Acceptor/Donor	Vr11	9088181	9089201	scaffold-114	904846	905901	100	48	0	0	1	48	50	3	2e-20	89.8
Alt. Acceptor/Donor	Vr11	10117920	10118478	SuperScaf-2	3151192	3151750	100	50	0	0	1	50	1	50	1e-21	93.5
Alt. Acceptor/Donor	Vr11	10185047	10185125	SuperScaf-2	3201286	3201364	100	50	0	0	1	50	1	50	1e-21	93.5
Alt. Acceptor/Donor	Vr11	10185047	10185727	SuperScaf-2	3201286	3201964	100	50	0	0	1	50	1	50	1e-21	93.5
Alt. Acceptor/Donor	Vr11	10368576	10368746	SuperScaf-2	3364525	3364695	100	50	0	0	1	50	1	50	1e-21	93.5
Alt. Acceptor/Donor	Vr11	10427733	10427898	SuperScaf-2	3433464	3433629	100	50	0	0	1	50	1	50	1e-21	93.5
Alt. Acceptor/Donor	Vr11	10924922	10925452	scaffold-57	349828	350358	100	50	0	0	1	50	1	50	1e-21	93.5
Alt. Acceptor/Donor	Vr11	10925114	10925452	scaffold-57	350020	350358	100	50	0	0	1	50	1	50	1e-21	93.5
Alt. Acceptor/Donor	Vr11	11227420	11227672	scaffold-57	628248	628500	100	50	0	0	1	50	1	50	1e-21	93.5
Alt. Acceptor/Donor	Vr11	11232541	11232593	scaffold-57	633379	633431	96	50	2	0	1	50	1	50	3e-18	82.4
Alt. Acceptor/Donor	Vr11	12345399	12345526	scaffold-57	1098139	1098277	100	50	0	0	1	50	50	1	1e-21	93.5
Alt. Acceptor/Donor	Vr11	14892607	14892858	LG10	5744827	5745078	100	50	0	0	1	50	1	50	1e-21	93.5
Alt. Acceptor/Donor	Vr11	15438165	15438318	LG9	5049842	5050056	98	50	1	0	1	50	50	1	7e-20	87.9
Alt. Acceptor/Donor	Vr11	16471174	16471456	scaffold-1057	22783	23044	100	30	0	0	1	30	1	30	2e-10	56.5
Alt. Acceptor/Donor	Vr11	18149735	18149851	LG10	584961	585102	100	50	0	0	1	50	1	50	1e-21	93.5
Alt. Acceptor/Donor	Vr11	18226803	18226866	LG10	627011	627074	100	50	0	0	1	50	1	50	1e-21	93.5
Alt. Acceptor/Donor	Vr11	18226803	18227288	LG10	627011	627421	100	50	0	0	1	50	1	50	1e-21	93.5
Alt. Acceptor/Donor	Vr11	18472259	18472344	LG10	799955	800040	96	50	2	0	1	50	1	50	3e-18	82.4
Alt. Acceptor/Donor	Vr11	18592242	18592452	LG10	893974	894165	100	50	0	0	1	50	1	50	1e-21	93.5
Alt. Acceptor/Donor	Vr11	18951985	18952169	LG10	1149803	1149987	96.08	51	0	2	1	50	1	50	3e-18	82.4
Alt. Acceptor/Donor	Vr11	18988750	18988989	LG10	1182147	1182386	100	50	0	0	1	50	1	50	1e-21	93.5
Alt. Acceptor/Donor	Vr11	18988921	18988989	LG10	1182318	1182386	100	50	0	0	1	50	1	50	1e-21	93.5
Alt. Acceptor/Donor	Vr11	19338877	19339027	LG10	1442235	1442385	96	50	2	0	1	50	1	50	3e-18	82.4
Alt. Acceptor/Donor	Vr11	19476073	19476234	LG10	1552367	1552540	98	50	1	0	1	50	1	50	7e-20	87.9
Alt. Acceptor/Donor	Vr11	19476112	19476234	LG10	1552406	1552540	100	47	0	0	1	47	1	47	7e-20	87.9
Exon Skipping	scaffold-106	162326	162388	scaffold-84	364930	364992	98	50	1	0	1	50	50	1	7e-20	87.9
Exon Skipping	scaffold-106	300987	301246	scaffold-84	278182	278444	100	50	0	0	1	50	50	1	1e-21	93.5
Exon Skipping	scaffold-129	766152	766390	LG7	10543212	10543450	98	50	1	0	1	50	50	1	7e-20	87.9
Exon Skipping	scaffold-131	1048022	1048204	scaffold-1044	36042	36386	98	50	1	0	1	50	1	50	7e-20	87.9
Exon Skipping	scaffold-134	787070	787138	LG2	12456472	12456540	98	50	1	0	1	50	1	50	7e-20	87.9
Exon Skipping	scaffold-134	802916	803046	scaffold-407	221217	221347	100	47	0	0	1	47	50	4	7e-20	87.9
Exon Skipping	scaffold-146	671526	671621	LG4	7330246	7330341	100	50	0	0	1	50	50	1	1e-21	93.5
Exon Skipping	scaffold-149	761972	762113	scaffold-155	213177	213318	100	50	0	0	1	50	50	1	1e-21	93.5
Exon Skipping	scaffold-153	266438	266879	LG3	364429	368020	100	32	0	0	19	50	1	32	1e-11	60.2
Exon Skipping	scaffold-161	442084	442143	LG1	40724509	40724568	100	50	0	0	1	50	50	1	1e-21	93.5
Exon Skipping	scaffold-161	442952	443103	LG1	40723561	40723889	96	50	2	0	1	50	50	1	3e-18	82.4
Exon Skipping	scaffold-165	186979	187569	scaffold-198	295905	295964	98	50	1	0	1	50	1	50	7e-20	87.9
Exon Skipping	scaffold-167	628372	628427	scaffold-82	915070	915125	96	50	2	0	1	50	50	1	3e-18	82.4
Exon Skipping	scaffold-169	19872	20021	LG10	3988233	3988382	100	50	0	0	1	50	1	50	1e-21	93.5
Exon Skipping	scaffold-179	605462	605887	scaffold-254	77376	77801	100	50	0	0	1	50	1	50	1e-21	93.5
Exon Skipping	scaffold-183	77562	77725	scaffold-221	123139	123302	100	50	0	0	1	50	1	50	1e-21	93.5
Exon Skipping	scaffold-189	193775	193864	scaffold-105	505836	505925	100	50	0	0	1	50	1	50	1e-21	93.5
Exon Skipping	scaffold-198	631843	631895	LG4	3603486	3603825	94	50	3	0	1	50	50	1	1e-16	76.8
Exon Skipping	scaffold-215	526754	526874	scaffold-273	25503	25623	100	50	0	0	1	50	50	1	1e-21	93.5
Exon Skipping	scaffold-23	243903	244078	scaffold-184	542140	542315	98	50	1	0	1	50	1	50	7e-20	87.9
Exon Skipping	scaffold-23	977983	979084	scaffold-304	86271	87372	98	50	1	0	1	50	1	50	7e-20	87.9
Exon Skipping	scaffold-239	209566	209706	scaffold-200	490761	490901	100	47	0	0	1	47	50	4	7e-20	87.9
Exon Skipping	scaffold-246	307708	307796	SuperScaf-23	1856059	1856550	100	50	0	0	1	50	50	1	1e-21	93.5
Exon Skipping	scaffold-247	439772	439852	scaffold-462	152573	152653	100	50	0	0	1	50	1	50	1e-21	93.5
Exon Skipping	scaffold-253	334607	334723	scaffold-535	137029	137145	100	50	0	0	1	50	1	50	1e-21	93.5
Exon Skipping	scaffold-281	163796	164113	scaffold-319	243441	243758	100	50	0	0	1	50	50	1	1e-21	93.5
Exon Skipping	scaffold-292	169049	169294	scaffold-162	356153	356401	100	50	0	0	1	50	1	50	1e-21	93.5
Exon Skipping	scaffold-301	13672	13774	LG4	4867997	4868099	98	50	1	0	1	50	1	50	7e-20	87.9
Exon Skipping	scaffold-304	24651	24709	SuperScaf-7	532749	532807	100	50	0	0	1	50	1	50	1e-21	93.5
Exon Skipping	scaffold-320	49048	49288	scaffold-82	524168	524405	100	50	0	0	1	50	1	50	1e-21	93.5
Exon Skipping	scaffold-321	6868	6921	LG7	16435261	16435314	96	50	2	0	1	50	1	50	3e-18	82.4
Exon Skipping	scaffold-324	120370	120525	scaffold-135	178201	178356	97.87	47	1	0	1	47	50	4	3e-18	82.4
Exon Skipping	scaffold-335	210117	210192	LG5	942721	942781	100	50	0	0	1	50	50	1	1e-21	93.5
Exon Skipping	scaffold-360	153529	153585	SuperScaf-68	671026	671082	100	50	0	0	1	50	1	50	1e-21	93.5
Exon Skipping	scaffold-394	39337	39754	scaffold-578	77482	77956	98	50	1	0	1	50	50	1	7e-20	87.9
Exon Skipping	scaffold-443	48416	48567	LG5	12085917	12086068	100	50	0	0	1	50	50	1	1e-21	93.5
Exon Skipping	scaffold-48	384298	384352	scaffold-713	37474	37528	100	50	0	0	1	50	50	1	1e-21	93.5
Exon Skipping	scaffold-51	789500	789630	scaffold-87	548071	548202	100	50	0	0	1	50	1	50	1e-21	93.5
Exon Skipping	scaffold-604	13761	13907	SuperScaf-23	1243034	1243180	98	50	1	0	1	50	50	1	7e-20	87.9
Exon Skipping	scaffold-7	3789485	3789574	LG4	11093768	11093857	100	49	0	0	1	49	50	2	5e-21	91.6
Exon Skipping	scaffold-83	548019	548201	scaffold-288	142679	143067	98	50	1	0	1	50	50	1	7e-20	87.9
Exon Skipping	scaffold-83	576342	576439	scaffold-288	121875	121972	100	50	0	0	1	50	50	1	1e-21	93.5
Exon Skipping	scaffold-83	1444503	1444660	scaffold-525	85387	85544	100	50	0	0	1	50	50	1	1e-21	93.5
Exon Skipping	scaffold-95	616459	617672	scaffold-105	100781	100892	100	50	0	0	1	50	50	1	1e-21	93.5
Exon Skipping	Vr01	262709	262841	LG11	6750189	6750321	100	50	0	0	1	50	1	50	1e-21	93.5
Exon Skipping	Vr01	1098998	1099078	LG11	4109569	4109649	98	50	1	0	1	50	1	50	7e-20	87.9
Exon Skipping	Vr01	1130677	1130765	LG11	4137353	4139123	98	50	1	0	1	50	1	50	7e-20	87.9
Exon Skipping	Vr01	1607102	1607190	LG11	3477407	3477495	100	50	0	0	1	50	1	50	1e-21	93.5
Exon Skipping	Vr01	1607102	1607194	LG11	3477407	3477499	100	50	0	0	1	50	1	50	1e-21	93.5
Exon Skipping	Vr01	2296753	2296837	scaffold-720	12601	12685	100	50	0	0	1	50	50	1	1e-21	93.5
Exon Skipping	Vr01	2728352	2728566	LG11	5656480	5656536	100	48	0	0	1	48	50	3	2e-20	89.8
Exon Skipping	Vr01	3183010	3183070	LG11	6365291	6365351	100	50	0	0	1	50	1	50	1e-21	93.5
Exon Skipping	Vr01	3244067	3244153	LG11	4887199	4887285	100	48	0	0	3	50	3	50	2e-20	89.8
Exon Skipping	Vr01	3244067	3244474	scaffold-419	170247	170333	100	50	0	0	1	50	50	1	1e-21	93.5
Exon Skipping	Vr01	5029834	5030134	LG1	42304578	42304981	96	50	2	0	1	50	1	50	3e-18	82.4
Exon Skipping	Vr01	5221805	5221918	scaffold-240	489360	489473	100	50	0	0	1	50	50	1	1e-21	93.5
Exon Skipping	Vr01	5931104	5931186	LG11	8357965	8358049	100	50	0	0	1	50	1	50	1e-21	93.5
Exon Skipping	Vr01	6453743	6455125	LG11	8863496	8864181	98	50	1	0	1	50	1	50	7e-20	87.9
Exon Skipping	Vr01	6638275	6638352	LG11	9042156	9042440	98	50	1	0	1	50	1	50	7e-20	87.9
Exon Skipping	Vr01	7949103	7949228	LG11	12344771	12344896	100	50	0	0	1	50	1	50	1e-21	93.5
Exon Skipping	Vr01	10350195	10350257	LG11	7866327	7866389	100	50	0	0	1	50	1	50	1e-21	93.5
Exon Skipping	Vr01	12167530	12167583	scaffold-965	14294	14347	98	50	1	0	1	50	1	50	7e-20	87.9
Exon Skipping	Vr01	16856132	16857492	scaffold-589	171010	172192	94	50	2	1	1	50	49	1	5e-16	75
Exon Skipping	Vr01	17576748	17577207	scaffold-324	424940	425398	100	50	0	0	1	50	50	1	1e-21	93.5
Exon Skipping	Vr01	20710505	20710597	SuperScaf-12	746225	746317	100	50	0	0	1	50	50	1	1e-21	93.5
Exon Skipping	Vr01	21110566	21110777	SuperScaf-12	2424025	2424236	98	50	1	0	1	50	50	1	7e-20	87.9
Exon Skipping	Vr01	22030446	22030530	LG8	13857941	13858474	100	50	0	0	1	50	1	50	1e-21	93.5
Exon Skipping	Vr01	22692657	22692761	SuperScaf-56	62221	62325	100	50	0	0	1	50	50	1	1e-21	93.5
Exon Skipping	Vr01	24274528	24274651	scaffold-150	79839	79962	100	50	0	0	1	50	50	1	1e-21	93.5
Exon Skipping	Vr01	27159237	27159302	LG11	226179	226244	100	50	0	0	1	50	50	1	1e-21	93.5
Exon Skipping	Vr01	33799825	33800083	scaffold-472	189735	189832	96.08	51	0	2	1	50	50	1	3e-18	82.4
Exon Skipping	Vr02	1127712	1127828	LG2	11958611	11958727	100	50	0	0	1	50	50	1	1e-21	93.5
Exon Skipping	Vr02	1151954	1152250	LG2	11933496	11933765	100	50	0	0	1	50	50	1	1e-21	93.5
Exon Skipping	Vr02	1789909	1791298	LG2	11212517	11212782	100	39	0	0	12	50	51	13	2e-15	73.1
Exon Skipping	Vr02	2266622	2266687	LG6	120852	120917	100	50	0	0	1	50	1	50	1e-21	93.5
Exon Skipping	Vr02	2686971	2687024	LG6	639917	639970	98	50	1	0	1	50	1	50	7e-20	87.9
Exon Skipping	Vr02	3719091	3719408	LG6	6190819	6190930	100	50	0	0	1	50	1	50	1e-21	93.5
Exon Skipping	Vr02	3789178	3789536	LG6	3406862	3407221	95.74	47	2	0	1	47	1	47	1e-16	76.8
Exon Skipping	Vr02	4619290	4619736	LG6	4366476	4366920	97.96	49	1	0	2	50	2	50	2e-19	86.1
Exon Skipping	Vr02	4619594	4619736	LG6	4366775	4366920	97.96	49	1	0	2	50	2	50	2e-19	86.1
Exon Skipping	Vr02	4874514	4874635	LG6	4640677	4640798	100	50	0	0	1	50	1	50	1e-21	93.5
Exon Skipping	Vr02	5665024	5665701	LG6	4965479	4965563	98	50	1	0	1	50	1	50	7e-20	87.9
Exon Skipping	Vr02	11598540	11598591	scaffold-76	105757	105808	100	50	0	0	1	50	1	50	1e-21	93.5
Exon Skipping	Vr02	13314240	13314304	LG6	1087114	1087178	100	50	0	0	1	50	50	1	1e-21	93.5
Exon Skipping	Vr02	22575010	22575334	LG4	2516564	2516888	100	50	0	0	1	50	1	50	1e-21	93.5
Exon Skipping	Vr02	23783648	23783752	SuperScaf-60	2974203	2974307	100	50	0	0	1	50	50	1	1e-21	93.5
Exon Skipping	Vr03	155904	156024	SuperScaf-23	3427059	3427179	100	50	0	0	1	50	1	50	1e-21	93.5
Exon Skipping	Vr03	500244	500294	LG8	8168553	8168802	92.86	42	3	0	1	42	1	42	4e-12	62.1
Exon Skipping	Vr03	1305408	1305477	SuperScaf-23	458027	458096	100	50	0	0	1	50	1	50	1e-21	93.5
Exon Skipping	Vr03	1850018	1850186	scaffold-236	247551	247704	100	50	0	0	1	50	50	1	1e-21	93.5
Exon Skipping	Vr03	2330590	2330640	LG4	12144178	12144228	100	50	0	0	1	50	50	1	1e-21	93.5
Exon Skipping	Vr03	2686623	2687024	SuperScaf-23	3059920	3060472	100	50	0	0	1	50	50	1	1e-21	93.5
Exon Skipping	Vr03	2804801	2804964	SuperScaf-23	2908192	2908355	100	50	0	0	1	50	50	1	1e-21	93.5
Exon Skipping	Vr03	2823746	2823819	SuperScaf-23	2881191	2881264	100	50	0	0	1	50	50	1	1e-21	93.5
Exon Skipping	Vr03	3757785	3757952	scaffold-156	378687	378852	100	50	0	0	1	50	1	50	1e-21	93.5
Exon Skipping	Vr03	3913735	3913805	scaffold-156	541742	541843	96	50	2	0	1	50	1	50	3e-18	82.4
Exon Skipping	Vr03	6857598	6857723	LG4	8226850	8227221	100	50	0	0	1	50	1	50	1e-21	93.5
Exon Skipping	Vr03	6907018	6907127	LG4	8285585	8285694	100	50	0	0	1	50	1	50	1e-21	93.5
Exon Skipping	Vr03	7482542	7482629	LG4	8916129	8916216	100	50	0	0	1	50	1	50	1e-21	93.5
Exon Skipping	Vr03	8002394	8002450	LG4	9432720	9432776	98	50	1	0	1	50	1	50	7e-20	87.9
Exon Skipping	Vr03	8917106	8917181	LG4	11853	12119	100	50	0	0	1	50	1	50	1e-21	93.5
Exon Skipping	Vr03	9782349	9782441	LG4	3155243	3155335	98	50	1	0	1	50	50	1	7e-20	87.9
Exon Skipping	Vr03	9818385	9818451	LG4	3114974	3115040	100	50	0	0	1	50	50	1	1e-21	93.5
Exon Skipping	Vr03	10568982	10569040	SuperScaf-60	1256924	1256982	100	50	0	0	1	50	50	1	1e-21	93.5
Exon Skipping	Vr03	12140773	12140913	scaffold-109	179137	179277	96	50	2	0	1	50	50	1	3e-18	82.4
Exon Skipping	Vr03	12403809	12403926	SuperScaf-60	3517219	3517334	97.96	49	1	0	1	49	50	2	2e-19	86.1
Exon Skipping	Vr03	12490007	12490078	SuperScaf-60	3456535	3456606	98	50	1	0	1	50	50	1	7e-20	87.9
Exon Skipping	Vr03	12689642	12689713	SuperScaf-60	3293247	3293318	100	50	0	0	1	50	50	1	1e-21	93.5
Exon Skipping	Vr04	819608	819863	scaffold-61	651134	651493	98	50	1	0	1	50	50	1	7e-20	87.9
Exon Skipping	Vr04	1833266	1833394	scaffold-632	132616	132744	96	50	2	0	1	50	1	50	3e-18	82.4
Exon Skipping	Vr04	4274481	4274767	scaffold-135	303290	303576	100	50	0	0	1	50	50	1	1e-21	93.5
Exon Skipping	Vr04	4804922	4805038	LG7	15013288	15013404	100	50	0	0	1	50	50	1	1e-21	93.5
Exon Skipping	Vr04	4972927	4973321	LG7	14850662	14850848	98	50	0	1	1	49	50	1	2e-19	86.1
Exon Skipping	Vr04	5364478	5364655	LG7	14367537	14367714	97.96	49	1	0	1	49	50	2	2e-19	86.1
Exon Skipping	Vr04	6724586	6724684	LG7	12955829	12955927	100	50	0	0	1	50	50	1	1e-21	93.5
Exon Skipping	Vr04	13013104	13013184	scaffold-382	252369	252449	98	50	1	0	1	50	50	1	7e-20	87.9
Exon Skipping	Vr04	14473311	14473466	LG4	17256157	17256312	100	50	0	0	1	50	50	1	1e-21	93.5
Exon Skipping	Vr04	14573534	14573601	LG4	17178240	17178307	94	50	3	0	1	50	50	1	1e-16	76.8
Exon Skipping	Vr04	17183036	17183206	LG4	19889954	19890124	100	50	0	0	1	50	1	50	1e-21	93.5
Exon Skipping	Vr04	17538625	17538863	LG4	16709394	16709632	100	50	0	0	1	50	1	50	1e-21	93.5
Exon Skipping	Vr04	17798221	17798397	LG4	17021244	17021420	98	50	1	0	1	50	1	50	7e-20	87.9
Exon Skipping	Vr04	19506090	19506499	LG4	15218601	15218803	100	50	0	0	1	50	1	50	1e-21	93.5
Exon Skipping	Vr04	19999950	20000010	LG4	15789198	15789258	97.92	48	1	0	3	50	3	50	9e-19	84.2
Exon Skipping	Vr04	20059478	20059570	LG4	15852891	15852983	100	50	0	0	1	50	1	50	1e-21	93.5
Exon Skipping	Vr04	20778771	20779013	scaffold-771	74222	74299	100	50	0	0	1	50	50	1	1e-21	93.5
Exon Skipping	Vr05	118651	118713	scaffold-966	44264	44326	100	50	0	0	1	50	1	50	1e-21	93.5
Exon Skipping	Vr05	2927761	2927886	LG2	71604	71729	98	50	1	0	1	50	50	1	7e-20	87.9
Exon Skipping	Vr05	3425171	3425233	LG2	1856465	1856527	100	50	0	0	1	50	1	50	1e-21	93.5
Exon Skipping	Vr05	4174124	4174192	SuperScaf-59	1007487	1007555	98	50	1	0	1	50	1	50	7e-20	87.9
Exon Skipping	Vr05	4616457	4616544	SuperScaf-59	1501162	1501227	100	50	0	0	1	50	1	50	1e-21	93.5
Exon Skipping	Vr05	4872497	4872670	SuperScaf-59	464523	464697	98	50	1	0	1	50	1	50	7e-20	87.9
Exon Skipping	Vr05	6077453	6077565	SuperScaf-40	1648613	1648725	100	50	0	0	1	50	1	50	1e-21	93.5
Exon Skipping	Vr05	6779429	6779497	SuperScaf-40	230012	230081	97.92	48	0	1	1	47	50	3	3e-18	82.4
Exon Skipping	Vr05	8327327	8327398	scaffold-112	540316	540387	100	47	0	0	4	50	47	1	7e-20	87.9
Exon Skipping	Vr05	9606554	9606641	scaffold-228	117267	117354	98	50	1	0	1	50	50	1	7e-20	87.9
Exon Skipping	Vr05	14929375	14929500	LG2	5536678	5536803	100	50	0	0	1	50	50	1	1e-21	93.5
Exon Skipping	Vr05	15117336	15117422	LG2	6436716	6436802	100	50	0	0	1	50	1	50	1e-21	93.5
Exon Skipping	Vr05	16674714	16674834	LG2	15909610	15909730	100	50	0	0	1	50	1	50	1e-21	93.5
Exon Skipping	Vr05	16850991	16851056	LG2	16922883	16923086	96	50	2	0	1	50	50	1	3e-18	82.4
Exon Skipping	Vr05	17343173	17343287	LG2	13268340	13268454	100	50	0	0	1	50	1	50	1e-21	93.5
Exon Skipping	Vr05	17343173	17343782	LG2	13268340	13268949	100	50	0	0	1	50	1	50	1e-21	93.5
Exon Skipping	Vr05	17481122	17481209	LG2	13445107	13445194	100	50	0	0	1	50	1	50	1e-21	93.5
Exon Skipping	Vr05	17701626	17701694	LG2	13680609	13680683	98	50	1	0	1	50	1	50	7e-20	87.9
Exon Skipping	Vr05	17836685	17836792	LG2	13841679	13842585	100	50	0	0	1	50	1	50	1e-21	93.5
Exon Skipping	Vr05	18535703	18535836	LG2	14554286	14554419	98	50	1	0	1	50	1	50	7e-20	87.9
Exon Skipping	Vr05	20279927	20279986	LG2	10801453	10801512	100	50	0	0	1	50	1	50	1e-21	93.5
Exon Skipping	Vr05	20646315	20646386	LG2	9823167	9823238	98	50	1	0	1	50	1	50	7e-20	87.9
Exon Skipping	Vr05	20838856	20838972	LG2	10025102	10025299	100	50	0	0	1	50	1	50	1e-21	93.5
Exon Skipping	Vr05	21422789	21422868	scaffold-768	46176	46255	100	50	0	0	1	50	50	1	1e-21	93.5
Exon Skipping	Vr05	22361446	22361541	LG2	7950657	7950752	100	50	0	0	1	50	1	50	1e-21	93.5
Exon Skipping	Vr05	23160131	23160275	LG2	8846865	8847025	100	50	0	0	1	50	1	50	1e-21	93.5
Exon Skipping	Vr05	23234211	23234278	LG2	8947169	8947236	100	50	0	0	1	50	1	50	1e-21	93.5
Exon Skipping	Vr05	23676037	23676363	LG2	9437947	9438273	100	50	0	0	1	50	1	50	1e-21	93.5
Exon Skipping	Vr05	23871747	23871835	LG2	4544290	4544378	100	50	0	0	1	50	1	50	1e-21	93.5
Exon Skipping	Vr05	25021396	25021498	SuperScaf-27	230051	230153	100	50	0	0	1	50	1	50	1e-21	93.5
Exon Skipping	Vr05	25747461	25747598	scaffold-690	46528	46665	100	50	0	0	1	50	1	50	1e-21	93.5
Exon Skipping	Vr05	26487300	26487388	LG7	12476110	12476198	100	47	0	0	4	50	4	50	7e-20	87.9
Exon Skipping	Vr05	26558182	26558306	LG7	12604803	12604927	96	50	2	0	1	50	1	50	3e-18	82.4
Exon Skipping	Vr05	26928339	26928618	LG7	11050680	11050956	98	50	1	0	1	50	1	50	7e-20	87.9
Exon Skipping	Vr05	27746780	27747561	LG7	9595488	9595561	100	38	0	0	13	50	13	50	7e-15	71.3
Exon Skipping	Vr05	27837570	27837673	LG7	9684220	9684434	98	50	1	0	1	50	1	50	7e-20	87.9
Exon Skipping	Vr05	28978168	28978426	LG7	8803386	8803644	100	50	0	0	1	50	1	50	1e-21	93.5
Exon Skipping	Vr05	29806881	29806992	LG7	5453154	5453266	94	50	2	1	2	50	1	50	5e-16	75
Exon Skipping	Vr05	31347193	31347272	scaffold-182	396353	396432	100	50	0	0	1	50	1	50	1e-21	93.5
Exon Skipping	Vr05	31347193	31347280	scaffold-182	396353	396440	100	50	0	0	1	50	1	50	1e-21	93.5
Exon Skipping	Vr05	33352489	33352541	LG7	4389072	4389752	100	50	0	0	1	50	1	50	1e-21	93.5
Exon Skipping	Vr05	33353135	33353189	LG7	4389698	4389752	100	50	0	0	1	50	1	50	1e-21	93.5
Exon Skipping	Vr05	33652623	33652768	LG7	3465289	3465434	100	50	0	0	1	50	50	1	1e-21	93.5
Exon Skipping	Vr05	33783081	33783148	LG7	3309147	3309214	100	50	0	0	1	50	50	1	1e-21	93.5
Exon Skipping	Vr05	33851446	33851541	LG7	3157669	3157764	100	50	0	0	1	50	50	1	1e-21	93.5
Exon Skipping	Vr05	35789439	35789670	scaffold-478	238786	239014	98	50	1	0	1	50	1	50	7e-20	87.9
Exon Skipping	Vr05	36191304	36191384	LG7	998227	998307	100	50	0	0	1	50	1	50	1e-21	93.5
Exon Skipping	Vr06	118427	118564	scaffold-355	72548	72685	98	50	1	0	1	50	50	1	7e-20	87.9
Exon Skipping	Vr06	606495	606611	scaffold-234	201359	201475	100	50	0	0	1	50	1	50	1e-21	93.5
Exon Skipping	Vr06	2168628	2168699	LG3	2066900	2066971	100	50	0	0	1	50	50	1	1e-21	93.5
Exon Skipping	Vr06	2912042	2912125	LG3	4672966	4673049	98	50	1	0	1	50	50	1	7e-20	87.9
Exon Skipping	Vr06	5678951	5679140	LG3	5108188	5108377	98	50	1	0	1	50	50	1	7e-20	87.9
Exon Skipping	Vr06	6577254	6577355	LG3	6975579	6976083	96.08	51	0	2	1	50	50	1	3e-18	82.4
Exon Skipping	Vr06	7166755	7166879	LG3	6335369	6335493	100	50	0	0	1	50	50	1	1e-21	93.5
Exon Skipping	Vr06	7266112	7266236	LG3	6209650	6209774	100	50	0	0	1	50	50	1	1e-21	93.5
Exon Skipping	Vr06	10803169	10803318	SuperScaf-50	879224	879373	100	50	0	0	1	50	1	50	1e-21	93.5
Exon Skipping	Vr06	11130334	11130395	SuperScaf-7	292429	292490	100	50	0	0	1	50	1	50	1e-21	93.5
Exon Skipping	Vr06	27449642	27449878	SuperScaf-47	1615641	1615716	98	50	1	0	1	50	1	50	7e-20	87.9
Exon Skipping	Vr06	28006823	28006901	SuperScaf-47	2424403	2424841	100	50	0	0	1	50	1	50	1e-21	93.5
Exon Skipping	Vr06	33470136	33470300	LG3	12037630	12037794	98	50	1	0	1	50	50	1	7e-20	87.9
Exon Skipping	Vr06	34464703	34464836	LG3	11024191	11024324	100	50	0	0	1	50	50	1	1e-21	93.5
Exon Skipping	Vr06	35366771	35366877	LG3	10184858	10185186	97.87	47	1	0	4	50	47	1	3e-18	82.4
Exon Skipping	Vr06	36084285	36084368	LG3	14063052	14063135	100	50	0	0	1	50	50	1	1e-21	93.5
Exon Skipping	Vr06	36085079	36085159	LG3	14062266	14062346	100	50	0	0	1	50	50	1	1e-21	93.5
Exon Skipping	Vr07	5352877	5353095	LG1	19232199	19232417	100	50	0	0	1	50	50	1	1e-21	93.5
Exon Skipping	Vr07	8223278	8223352	LG1	1828813	1828887	100	50	0	0	1	50	1	50	1e-21	93.5
Exon Skipping	Vr07	12000294	12000382	LG1	11470362	11470450	100	50	0	0	1	50	50	1	1e-21	93.5
Exon Skipping	Vr07	19979677	19979782	SuperScaf-65	672651	672756	100	50	0	0	1	50	1	50	1e-21	93.5
Exon Skipping	Vr07	26377528	26377580	LG1	20656022	20656075	98	50	0	1	2	50	1	50	2e-19	86.1
Exon Skipping	Vr07	28744149	28744202	LG1	23205483	23205664	98	50	1	0	1	50	1	50	7e-20	87.9
Exon Skipping	Vr07	28753897	28754044	LG1	23216160	23216307	100	50	0	0	1	50	1	50	1e-21	93.5
Exon Skipping	Vr07	28837691	28837837	LG1	23292587	23292733	100	50	0	0	1	50	1	50	1e-21	93.5
Exon Skipping	Vr07	28837691	28837842	LG1	23292587	23292738	100	50	0	0	1	50	1	50	1e-21	93.5
Exon Skipping	Vr07	28839090	28839281	LG1	23293950	23294143	100	50	0	0	1	50	1	50	1e-21	93.5
Exon Skipping	Vr07	30885427	30885564	LG1	25442620	25442757	98	50	1	0	1	50	1	50	7e-20	87.9
Exon Skipping	Vr07	31168559	31168729	LG1	25714931	25715099	100	50	0	0	1	50	1	50	1e-21	93.5
Exon Skipping	Vr07	31184660	31184729	LG1	25732762	25732830	100	50	0	0	1	50	1	50	1e-21	93.5
Exon Skipping	Vr07	34488443	34488695	LG1	27382856	27383108	100	50	0	0	1	50	50	1	1e-21	93.5
Exon Skipping	Vr07	34489299	34489491	LG1	27364311	27364503	98	50	1	0	1	50	50	1	7e-20	87.9
Exon Skipping	Vr07	35662171	35662226	LG1	28164984	28165039	100	50	0	0	1	50	50	1	1e-21	93.5
Exon Skipping	Vr07	38622689	38622769	LG1	29628593	29628673	100	50	0	0	1	50	50	1	1e-21	93.5
Exon Skipping	Vr07	39671564	39671668	LG1	16170560	16170664	100	50	0	0	1	50	1	50	1e-21	93.5
Exon Skipping	Vr07	40779108	40779295	LG1	4716572	4716759	100	50	0	0	1	50	50	1	1e-21	93.5
Exon Skipping	Vr07	41825964	41826504	LG1	6411966	6412502	98	50	1	0	1	50	50	1	7e-20	87.9
Exon Skipping	Vr07	42442093	42442155	LG1	3067815	3067890	100	50	0	0	1	50	1	50	1e-21	93.5
Exon Skipping	Vr07	43162621	43162744	LG1	3876125	3876248	100	50	0	0	1	50	1	50	1e-21	93.5
Exon Skipping	Vr07	44550535	44550593	LG1	28873796	28873854	94	50	3	0	1	50	1	50	1e-16	76.8
Exon Skipping	Vr07	45431847	45431915	LG1	34315171	34315239	100	48	0	0	3	50	3	50	2e-20	89.8
Exon Skipping	Vr07	46248504	46248584	LG1	32325835	32325915	100	50	0	0	1	50	1	50	1e-21	93.5
Exon Skipping	Vr07	46370258	46370436	LG1	32449047	32449225	96	50	2	0	1	50	1	50	3e-18	82.4
Exon Skipping	Vr07	46569613	46569767	LG1	32661336	32661490	98	50	1	0	1	50	1	50	7e-20	87.9
Exon Skipping	Vr07	47304804	47304923	LG1	35363361	35363480	100	50	0	0	1	50	1	50	1e-21	93.5
Exon Skipping	Vr07	47511241	47511350	LG1	35598984	35599099	96	50	1	1	2	50	1	50	1e-17	80.5
Exon Skipping	Vr07	48556438	48556536	LG1	36688854	36688952	100	50	0	0	1	50	1	50	1e-21	93.5
Exon Skipping	Vr07	49089870	49090395	LG1	37249170	37249695	98	50	1	0	1	50	1	50	7e-20	87.9
Exon Skipping	Vr07	50619228	50619305	LG1	33281430	33281507	100	50	0	0	1	50	1	50	1e-21	93.5
Exon Skipping	Vr07	50697322	50697535	LG1	33357926	33357981	100	50	0	0	1	50	1	50	1e-21	93.5
Exon Skipping	Vr07	50697969	50698069	LG1	33358415	33358515	100	50	0	0	1	50	1	50	1e-21	93.5
Exon Skipping	Vr07	51055306	51055403	LG1	14717580	14717677	100	50	0	0	1	50	1	50	1e-21	93.5
Exon Skipping	Vr07	51576069	51576230	LG1	15374397	15374558	100	50	0	0	1	50	1	50	1e-21	93.5
Exon Skipping	Vr07	52559358	52559567	LG1	13967644	13967865	100	50	0	0	1	50	50	1	1e-21	93.5
Exon Skipping	Vr07	52686559	52686627	SuperScaf-12	3210370	3210440	94	50	1	1	3	50	1	50	5e-16	75
Exon Skipping	Vr07	52803465	52803632	SuperScaf-12	3335167	3335334	97.92	48	1	0	1	48	1	48	9e-19	84.2
Exon Skipping	Vr07	53122740	53122837	SuperScaf-12	3706486	3706583	98	50	1	0	1	50	1	50	7e-20	87.9
Exon Skipping	Vr07	53285079	53285142	SuperScaf-12	3865118	3865181	100	50	0	0	1	50	1	50	1e-21	93.5
Exon Skipping	Vr07	54261005	54262834	SuperScaf-32	181912	182001	96	50	2	0	1	50	50	1	3e-18	82.4
Exon Skipping	Vr07	54769090	54769296	SuperScaf-12	4302967	4303173	98	50	1	0	1	50	50	1	7e-20	87.9
Exon Skipping	Vr08	234406	234816	LG8	10073781	10074186	94	50	1	1	3	50	1	50	5e-16	75
Exon Skipping	Vr08	544259	544459	LG8	10400261	10400461	98	50	1	0	1	50	1	50	7e-20	87.9
Exon Skipping	Vr08	1861613	1861715	LG8	8774275	8774377	100	50	0	0	1	50	50	1	1e-21	93.5
Exon Skipping	Vr08	1991441	1991517	LG8	8654114	8654190	100	50	0	0	1	50	50	1	1e-21	93.5
Exon Skipping	Vr08	2401551	2401733	LG8	8351937	8352119	96	50	2	0	1	50	50	1	3e-18	82.4
Exon Skipping	Vr08	2425245	2425300	LG8	8338725	8338780	100	50	0	0	1	50	50	1	1e-21	93.5
Exon Skipping	Vr08	2982979	2983047	LG8	7780582	7780650	100	50	0	0	1	50	50	1	1e-21	93.5
Exon Skipping	Vr08	3291434	3292030	LG8	7461122	7461715	97.96	49	1	0	1	49	50	2	2e-19	86.1
Exon Skipping	Vr08	3328008	3328093	LG8	7417033	7417118	96	50	2	0	1	50	50	1	3e-18	82.4
Exon Skipping	Vr08	3506311	3506470	LG8	7233541	7233700	98	50	1	0	1	50	50	1	7e-20	87.9
Exon Skipping	Vr08	5695831	5695907	LG8	6098004	6098080	100	50	0	0	1	50	50	1	1e-21	93.5
Exon Skipping	Vr08	6887557	6887632	LG8	4224220	4224295	98	50	1	0	1	50	50	1	7e-20	87.9
Exon Skipping	Vr08	8390122	8390217	scaffold-710	33618	33713	100	50	0	0	1	50	50	1	1e-21	93.5
Exon Skipping	Vr08	11059121	11059304	LG8	512160	516175	96	50	0	1	1	50	50	3	1e-17	80.5
Exon Skipping	Vr08	23019486	23019946	scaffold-75	720071	720195	98	50	1	0	1	50	1	50	7e-20	87.9
Exon Skipping	Vr08	26674729	26674851	LG8	16341341	16341463	100	50	0	0	1	50	1	50	1e-21	93.5
Exon Skipping	Vr08	28570434	28570543	LG8	26594726	26594835	98	50	1	0	1	50	50	1	7e-20	87.9
Exon Skipping	Vr08	29809739	29810913	LG9	3297568	3297655	98	50	1	0	1	50	50	1	7e-20	87.9
Exon Skipping	Vr08	31254741	31254927	LG8	25042330	25042516	100	50	0	0	1	50	1	50	1e-21	93.5
Exon Skipping	Vr08	32012860	32012937	scaffold-187	107762	107839	100	50	0	0	1	50	50	1	1e-21	93.5
Exon Skipping	Vr08	32292706	32292768	LG8	31318944	31319006	98	50	1	0	1	50	50	1	7e-20	87.9
Exon Skipping	Vr08	33271073	33271169	LG8	30353299	30353395	100	50	0	0	1	50	50	1	1e-21	93.5
Exon Skipping	Vr08	33427738	33427798	LG8	30172741	30172801	100	50	0	0	1	50	50	1	1e-21	93.5
Exon Skipping	Vr08	34690024	34690097	LG8	28864869	28864942	98	50	1	0	1	50	50	1	7e-20	87.9
Exon Skipping	Vr08	35614667	35614744	LG8	32081486	32081563	98	50	1	0	1	50	1	50	7e-20	87.9
Exon Skipping	Vr08	36035667	36035752	LG8	32606690	32606775	100	50	0	0	1	50	1	50	1e-21	93.5
Exon Skipping	Vr08	36935080	36935643	LG8	13923225	13923784	100	50	0	0	1	50	1	50	1e-21	93.5
Exon Skipping	Vr08	37195282	37195369	LG8	14203383	14203470	100	49	0	0	1	49	1	49	5e-21	91.6
Exon Skipping	Vr08	37387064	37387157	LG8	14393786	14393879	96.08	51	0	2	1	50	1	50	3e-18	82.4
Exon Skipping	Vr08	37461511	37461675	LG8	14460936	14461100	100	50	0	0	1	50	1	50	1e-21	93.5
Exon Skipping	Vr08	37783065	37783301	LG8	12329281	12329517	100	50	0	0	1	50	1	50	1e-21	93.5
Exon Skipping	Vr08	37903149	37903211	LG8	12453507	12453581	98	50	1	0	1	50	1	50	7e-20	87.9
Exon Skipping	Vr08	37909416	37909498	LG8	12459747	12459829	100	50	0	0	1	50	1	50	1e-21	93.5
Exon Skipping	Vr08	38553702	38553959	LG8	11340189	11340446	100	50	0	0	1	50	1	50	1e-21	93.5
Exon Skipping	Vr08	38574166	38574281	LG8	11360209	11360324	98	50	1	0	1	50	1	50	7e-20	87.9
Exon Skipping	Vr08	38834754	38834809	LG8	11670745	11670800	100	50	0	0	1	50	1	50	1e-21	93.5
Exon Skipping	Vr08	39717530	39717738	LG8	11986963	11987171	100	50	0	0	1	50	1	50	1e-21	93.5
Exon Skipping	Vr08	39945591	39945677	LG8	13065095	13065181	100	50	0	0	1	50	1	50	1e-21	93.5
Exon Skipping	Vr08	40066245	40066303	LG8	13181596	13181654	100	50	0	0	1	50	1	50	1e-21	93.5
Exon Skipping	Vr08	40936773	40936841	LG8	15875226	15875294	100	50	0	0	1	50	1	50	1e-21	93.5
Exon Skipping	Vr08	41923821	41923887	LG8	22097178	22097244	100	50	0	0	1	50	50	1	1e-21	93.5
Exon Skipping	Vr08	42361408	42361477	LG8	21612821	21612890	100	50	0	0	1	50	50	1	1e-21	93.5
Exon Skipping	Vr08	43453079	43453130	LG7	12492171	12492222	100	50	0	0	1	50	50	1	1e-21	93.5
[truncated: 1,602 more rows]

## Sheet: Table S4
Supporting Table S4. Genes carrying AS conserved in mungbean and adzuki bean, along with their encoded protein as listed in mungbean genome annotation.
Chromosome	AS start	AS end	AS type	Gene start	Gene end	Gene code	Protein
Vr03	155904	156024	Exon Skipping	153011	157282	Vradi03g00130	RNA recognition motif containing protein, putative, expressed
Vr08	11790677	11790950	Alt. Acceptor/Donor	11789349	11795429	Vradi08g05510	CAAX amino terminal protease family protein, putative, expressed
Vr07	28753897	28754044	Exon Skipping	28752016	28754783	Vradi07g11260	expressed protein
Vr07	27439341	27439422	Intron Retention	27437586	27441365	Vradi07g10450	steroid nuclear receptor, ligand-binding, putative, expressed
Vr07	30766588	30766748	Alt. Acceptor/Donor	30764236	30767639	Vradi07g12450	oxidoreductase family, NAD-binding Rossmann fold containing protein, expressed
Vr07	30537185	30537294	Alt. Acceptor/Donor	30534890	30538877	Vradi07g12310	dual specificity protein phosphatase, putative, expressed
Vr07	29780525	29780601	Intron Retention	29778353	29785028	Vradi07g11840	two-component response regulator, putative, expressed
Vr03	1427760	1427884	Intron Retention	1426252	1431039	Vradi03g01010	type I inositol-1,4,5-trisphosphate 5-phosphatase, putative, expressed
Vr07	29580811	29580958	Intron Retention	29579888	29582333	Vradi07g11710	LSD1 zinc finger domain containing protein, expressed
Vr07	27222983	27223094	Alt. Acceptor/Donor	27222118	27224319	Vradi07g10320	oxidoreductase, short chain dehydrogenase/reductase family domain containing protein, expressed
Vr07	31144415	31144528	Alt. Acceptor/Donor	31142748	31152701	Vradi07g12700	oxysterol-binding protein-related protein 6, putative, expressed
Vr07	32249057	32249140	Alt. Acceptor/Donor	32247324	32252460	Vradi07g13560	uridine/cytidine kinase-like 1, putative, expressed
Vr03	2330590	2330640	Exon Skipping	2327757	2331196	Vradi03g01740	SNF7 domain containing protein, putative, expressed
Vr07	30885427	30885564	Exon Skipping	30880537	30887872	Vradi07g12550	tRNA synthetases class II domain containing protein, expressed
Vr07	30789707	30789805	Alt. Acceptor/Donor	30788166	30791794	Vradi07g12470	formyl transferase, putative, expressed
Vr07	28835170	28835285	Intron Retention	28831626	28839763	Vradi07g11340	GCN5-related N-acetyltransferase, putative, expressed
Vr07	26593273	26593348	Alt. Acceptor/Donor	26593092	26595904	Vradi07g09900	pentatricopeptide, putative, expressed
Vr07	28801838	28802372	Intron Retention	28799751	28805334	Vradi07g11300	PPR repeat domain containing protein, putative, expressed
Vr07	30819765	30820009	Intron Retention	30810335	30823920	Vradi07g12490	agenet domain containing protein, putative, expressed
Vr07	30843452	30843570	Alt. Acceptor/Donor	30843170	30846112	Vradi07g12510	Unknown
Vr07	31187200	31187304	Alt. Acceptor/Donor	31183422	31189024	Vradi07g12720	CPuORF23 - conserved peptide uORF-containing transcript, expressed
Vr03	945007	945090	Alt. Acceptor/Donor	941422	947224	Vradi03g00650	CBS domain containing protein, expressed
Vr05	31255171	31255362	Alt. Acceptor/Donor	31253860	31256274	Vradi05g20040	katanin p60 ATPase-containing subunit, putative, expressed
Vr05	31347193	31347272	Exon Skipping	31346542	31350703	Vradi05g20150	expressed protein
Vr05	31037522	31037575	Alt. Acceptor/Donor	31034668	31049662	Vradi05g19880	multidrug resistance-associated protein 11, putative, expressed
Vr05	32207078	32207167	Intron Retention	32202755	32214338	Vradi05g21050	beta-galactosidase 8 precursor, putative, expressed
Vr05	32292287	32292438	Alt. Acceptor/Donor	32290807	32296198	Vradi05g21160	Ser/Thr protein phosphatase family protein, putative, expressed
Vr05	31458667	31458726	Alt. Acceptor/Donor	31458207	31461635	Vradi05g20300	expressed protein
Vr05	31069393	31070393	Alt. Acceptor/Donor	31069701	31072172	Vradi05g19900	asp/Glu racemase, putative, expressed
Vr03	2380346	2380438	Alt. Acceptor/Donor	2377000	2381770	Vradi03g01800	tetratricopeptide repeat domain containing protein, expressed
Vr04	13717933	13718231	Alt. Acceptor/Donor	13715801	13718250	Vradi04g06350	Unknown
Vr10	19392440	19392616	Alt. Acceptor/Donor	19389309	19393314	Vradi10g11870	expressed protein
Vr10	17048297	17048393	Exon Skipping	17047012	17049070	Vradi10g09520	Unknown
Vr10	16188019	16188148	Alt. Acceptor/Donor	16187482	16189661	Vradi10g08590	endonuclease/exonuclease/phosphatase family domain containing protein, expressed
Vr10	16664249	16664355	Alt. Acceptor/Donor	16659461	16667395	Vradi10g09100	phospho-N-acetylmuramoyl-pentapeptide-transferase, putative, expressed
Vr10	14281594	14281742	Alt. Acceptor/Donor	14277390	14282680	Vradi10g06980	WD-40 repeat family protein, putative, expressed
Vr10	18832357	18832471	Intron Retention	18828224	18837426	Vradi10g11230	SNF2 family N-terminal domain containing protein, expressed
Vr10	16306439	16306577	Alt. Acceptor/Donor	16304599	16310258	Vradi10g08750	inosine-uridine preferring nucleoside hydrolase family protein, putative, expressed
Vr10	15968061	15968294	Alt. Acceptor/Donor	15966581	15975329	Vradi10g08490	structural constituent of ribosome, putative, expressed
Vr10	18772740	18772805	Exon Skipping	18769638	18775065	Vradi10g11160	expressed protein
Vr10	19843654	19843751	Intron Retention	19842189	19846402	Vradi10g12370	C-5 cytosine-specific DNA methylase, putative, expressed
Vr10	16619479	16619567	Exon Skipping	16610982	16623221	Vradi10g09050	zinc finger C-x8-C-x5-C-x3-H type family protein, expressed
Vr10	19912674	19912751	Intron Retention	19911127	19917167	Vradi10g12450	expressed protein
Vr10	18005448	18005507	Alt. Acceptor/Donor	18000499	18011142	Vradi10g10350	ATP-dependent RNA helicase, putative, expressed
Vr10	20755049	20755221	Intron Retention	20752960	20758284	Vradi10g13330	ion channel DMI1, chloroplast precursor, putative, expressed
Vr10	19116772	19116854	Exon Skipping	19116414	19120941	Vradi10g11550	ABC1 family domain containing protein, putative, expressed
Vr10	18284058	18284129	Exon Skipping	18282549	18284827	Vradi10g10650	Unknown
Vr10	20011548	20011726	Alt. Acceptor/Donor	20008172	20012933	Vradi10g12560	expressed protein
Vr10	16419592	16419644	Exon Skipping	16413385	16425768	Vradi10g08840	EMB3013, putative, expressed
Vr10	18575775	18575847	Exon Skipping	18574446	18580727	Vradi10g10930	ribosomal RNA large subunit methyltransferase J, putative, expressed
Vr10	18365630	18365895	Intron Retention	18361212	18368923	Vradi10g10730	OsDegp8 - Putative Deg protease homologue, expressed
Vr10	20502481	20502783	Alt. Acceptor/Donor	20501157	20506477	Vradi10g13040	PPR repeat domain containing protein, putative, expressed
Vr10	19175741	19175832	Intron Retention	19174678	19178523	Vradi10g11620	ubiquitin thioesterase otubain-like, putative, expressed
Vr10	20866619	20866720	Alt. Acceptor/Donor	20865111	20871370	Vradi10g13510	lysine ketoglutarate reductase trans-splicing related 1, putative, expressed
Vr10	16458812	16458938	Alt. Acceptor/Donor	16454631	16461607	Vradi10g08880	Unknown
Vr10	18342590	18342738	Intron Retention	18337671	18343666	Vradi10g10700	zinc finger C-x8-C-x5-C-x3-H type family protein, expressed
Vr10	20882368	20882440	Exon Skipping	20881222	20891447	Vradi10g13530	splicing factor U2AF, putative, expressed
Vr10	15266918	15266989	Alt. Acceptor/Donor	15265548	15271166	Vradi10g07890	DNA binding protein, putative, expressed
Vr10	20643815	20644258	Alt. Acceptor/Donor	20641508	20646310	Vradi10g13190	transposon protein, putative, unclassified, expressed
Vr04	2531072	2531352	Alt. Acceptor/Donor	2527379	2542990	Vradi04g00750	monocopper oxidase, putative, expressed
Vr06	11159256	11159497	Alt. Acceptor/Donor	11156375	11161014	Vradi06g07600	rhodanese-like domain containing protein, putative, expressed
Vr06	10803169	10803318	Exon Skipping	10801903	10809329	Vradi06g07430	integral membrane protein, putative, expressed
Vr06	11130334	11130395	Exon Skipping	11128236	11152827	Vradi06g07580	SNF2 family N-terminal domain containing protein, expressed
Vr03	2823746	2823819	Exon Skipping	2821074	2832763	Vradi03g02190	guanylate kinase, putative, expressed
Vr11	12345399	12345526	Alt. Acceptor/Donor	12344719	12361070	Vradi11g09880	antigen peptide transporter-like 1, chloroplast precursor, putative, expressed
Vr10	10035560	10035689	Exon Skipping	10028814	10035892	Vradi10g03890	B3 DNA binding domain containing protein, putative, expressed
Vr08	42962522	42962710	Alt. Acceptor/Donor	42957988	42970978	Vradi08g20870	ATP-dependent RNA helicase DHX36, putative, expressed
Vr10	12093830	12094135	Alt. Acceptor/Donor	12085978	12097738	Vradi10g05310	WD domain, G-beta repeat domain containing protein, expressed
Vr08	45284835	45284906	Intron Retention	45245824	45300947	Vradi08g23020	1,3-beta-glucan synthase component domain containing protein, expressed
Vr10	12228523	12228603	Exon Skipping	12228203	12230991	Vradi10g05400	cysteine synthase, putative, expressed
Vr08	43453079	43453130	Exon Skipping	43447064	43455221	Vradi08g21250	O-acyltransferase, putative, expressed
Vr08	45098677	45099127	Intron Retention	45095533	45101888	Vradi08g22840	expressed protein
Vr08	42715543	42715692	Alt. Acceptor/Donor	42713308	42717479	Vradi08g20620	expressed protein
Vr08	44433140	44433215	Exon Skipping	44422061	44436082	Vradi08g22130	Phosphatidylinositol kinase and FAT containing domain protein, putative, expressed
Vr08	45619944	45620077	Alt. Acceptor/Donor	45613500	45624907	Vradi08g23370	ATEXO70C2, putative, expressed
Vr08	44917825	44918075	Alt. Acceptor/Donor	44917146	44922702	Vradi08g22670	beta-hexosaminidase precursor, putative, expressed
Vr08	41923821	41923887	Exon Skipping	41921173	41926002	Vradi08g19790	Inositol 1, 3, 4-trisphosphate 5/6-kinase, putative, expressed
Vr08	43704766	43704868	Alt. Acceptor/Donor	43702171	43709681	Vradi08g21460	serine/threonine-protein kinase PRP4, putative, expressed
Vr08	42361408	42361477	Exon Skipping	42356616	42362340	Vradi08g20280	expressed protein
Vr10	8864630	8864733	Exon Skipping	8862492	8865971	Vradi10g03310	RNA recognition motif containing protein, expressed
Vr10	8785225	8785309	Intron Retention	8783553	8788647	Vradi10g03250	mitochondrial carrier protein, putative, expressed
Vr10	8226179	8226360	Intron Retention	8223654	8228058	Vradi10g03110	nuclear transcription factor Y subunit, putative, expressed
Vr01	28374304	28374543	Alt. Acceptor/Donor	28374318	28385396	Vradi01g12720	RNA binding protein, putative, expressed
Vr05	1052125	1052207	Alt. Acceptor/Donor	1050369	1058983	Vradi05g00960	WD domain, G-beta repeat domain containing protein, expressed
Vr05	806789	806883	Intron Retention	805307	808709	Vradi05g00740	polygalacturonase, putative, expressed
Vr05	1610475	1610557	Intron Retention	1609112	1611620	Vradi05g01460	methyltransferase domain containing protein, expressed
Vr05	841314	841410	Alt. Acceptor/Donor	840302	855465	Vradi05g00780	phospholipase D p1, putative, expressed
Vr05	582205	583141	Intron Retention	580215	594894	Vradi05g00520	suppressor of Mek, putative, expressed
Vr05	922969	923068	Alt. Acceptor/Donor	922469	928532	Vradi05g00850	expressed protein
Vr05	118651	118713	Exon Skipping	111635	122551	Vradi05g00050	exportin 1, putative, expressed
Vr05	1657842	1657925	Intron Retention	1655477	1658214	Vradi05g01520	SET domain containing protein, expressed
Vr05	254906	254958	Alt. Acceptor/Donor	254111	259796	Vradi05g00190	GDP-fucose protein-O-fucosyltransferase 2, putative, expressed
Vr08	34103475	34103705	Alt. Acceptor/Donor	34095687	34109116	Vradi08g14230	expressed protein
Vr08	34358376	34358630	Alt. Acceptor/Donor	34358141	34361547	Vradi08g14480	ADP-ribosylation factor, putative, expressed
Vr08	34690024	34690097	Exon Skipping	34689501	34695107	Vradi08g14700	methyltransferase, putative, expressed
Vr08	33872742	33872922	Alt. Acceptor/Donor	33870878	33878835	Vradi08g14060	STE_PAK_Ste20_STLK.6 - STE kinases include homologs to sterile 7, sterile 11 and sterile 20 from yeast, expressed
Vr08	33427738	33427798	Exon Skipping	33424995	33434880	Vradi08g13740	SAP domain containing protein, expressed
Vr08	32582432	32582664	Alt. Acceptor/Donor	32578471	32584224	Vradi08g12970	kinesin motor domain containing protein, putative, expressed
Vr08	33271073	33271169	Exon Skipping	33268660	33279489	Vradi08g13580	serine/threonine-protein phosphatase 2A regulatory subunit B subunitbeta, putative, expressed
Vr10	12328454	12328588	Intron Retention	12324878	12335005	Vradi10g05510	pseudouridylate synthase, putative, expressed
Vr07	51549991	51550157	Alt. Acceptor/Donor	51547755	51550571	Vradi07g28050	SET domain-containing protein, putative, expressed
Vr10	11903865	11903951	Alt. Acceptor/Donor	11902687	11905684	Vradi10g05150	stress regulated protein, putative, expressed
Vr07	51232967	51233480	Intron Retention	51228589	51235276	Vradi07g27730	C2 domain containing protein, putative, expressed
Vr07	51576069	51576230	Exon Skipping	51573739	51581925	Vradi07g28080	HEAT repeat family protein, putative, expressed
Vr07	51366493	51366810	Intron Retention	51365444	51374031	Vradi07g27880	aspartyl-tRNA synthetase, putative, expressed
Vr07	51055306	51055403	Exon Skipping	51050897	51058997	Vradi07g27570	Fibronectin type III domain containing protein, expressed
Vr04	15428958	15429033	Intron Retention	15428228	15432408	Vradi04g07360	mannose-1-phosphate guanyltransferase, putative, expressed
Vr04	14573534	14573601	Exon Skipping	14573210	14578537	Vradi04g06790	SKP1, putative, expressed
Vr04	14473311	14473466	Exon Skipping	14471339	14477011	Vradi04g06740	ATROPGEF7/ROPGEF7, putative, expressed
Vr07	11527988	11528130	Alt. Acceptor/Donor	11517464	11531360	Vradi07g05460	AMP deaminase, putative, expressed
Vr07	12363749	12363892	Alt. Acceptor/Donor	12361703	12367255	Vradi07g05770	transporter, major facilitator family, putative, expressed
Vr07	11998495	11998587	Alt. Acceptor/Donor	11996760	12004050	Vradi07g05660	zinc knuckle domain containing protein, expressed
Vr07	11322172	11322246	Alt. Acceptor/Donor	11319846	11326929	Vradi07g05350	galactosyltransferase family protein, putative, expressed
Vr01	13424341	13424777	Alt. Acceptor/Donor	13418652	13426268	Vradi01g08240	FAD dependent oxidoreductase domain containing protein, expressed
Vr03	8217034	8217133	Intron Retention	8215775	8219967	Vradi03g06800	ZOS5-06 - C2H2 zinc finger protein, expressed
Vr03	9782349	9782441	Exon Skipping	9781993	9789638	Vradi03g08210	cullin family domain containing protein, putative, expressed
Vr03	7940163	7940470	Alt. Acceptor/Donor	7934693	7941364	Vradi03g06510	OsPOP7 - Putative Prolyl Oligopeptidase homologue, expressed
Vr03	8375522	8375667	Intron Retention	8374470	8377244	Vradi03g06930	polygalacturonase, putative, expressed
Vr03	8002394	8002450	Exon Skipping	8000347	8014717	Vradi03g06600	nodal modulator 1 precursor, putative, expressed
Vr03	8702806	8702908	Intron Retention	8698849	8704423	Vradi03g07250	G-patch domain containing protein, expressed
Vr03	10112396	10112480	Alt. Acceptor/Donor	10107118	10116415	Vradi03g08500	guanylyl cyclase, putative, expressed
Vr03	9818385	9818451	Exon Skipping	9813386	9818657	Vradi03g08270	phosphoribosylformylglycinamidine synthase, putative, expressed
Vr03	8430615	8430725	Intron Retention	8429591	8433517	Vradi03g06980	SNF7 domain containing protein, putative, expressed
Vr03	8049343	8049661	Alt. Acceptor/Donor	8046718	8055799	Vradi03g06630	flowering time control protein FCA, putative, expressed
Vr02	2463789	2463869	Intron Retention	2458022	2464535	Vradi02g02640	expressed protein
Vr02	2096165	2096409	Alt. Acceptor/Donor	2095117	2098652	Vradi02g02280	Unknown
Vr02	2427669	2427988	Intron Retention	2425394	2428680	Vradi02g02600	BTBN13 - Bric-a-Brac, Tramtrack, Broad Complex BTB domain with non-phototropic hypocotyl 3 NPH3 and coiled-coil domains, expressed
Vr02	1133603	1133692	Alt. Acceptor/Donor	1132006	1138803	Vradi02g01190	nitric oxide synthase 1, putative, expressed
Vr02	1835909	1836018	Alt. Acceptor/Donor	1832604	1839478	Vradi02g01940	zinc finger family protein, putative, expressed
Vr02	2400954	2401330	Alt. Acceptor/Donor	2397488	2402486	Vradi02g02560	zinc finger Ran-binding domain-containing protein 2, putative, expressed
Vr02	1763272	1763395	Alt. Acceptor/Donor	1760058	1765531	Vradi02g01860	Unknown
Vr02	2324450	2324551	Intron Retention	2322938	2328210	Vradi02g02450	expressed protein
Vr02	2266622	2266687	Exon Skipping	2258404	2277821	Vradi02g02420	AAA-type ATPase family protein, putative, expressed
Vr02	2657623	2657829	Alt. Acceptor/Donor	2646835	2658329	Vradi02g02840	HECT-domain domain containing protein, expressed
Vr02	1189305	1190509	Alt. Acceptor/Donor	1189349	1196448	Vradi02g01260	DNA topoisomerase 1, putative, expressed
Vr05	4837643	4837786	Intron Retention	4834715	4849721	Vradi05g03680	amino acid permease family protein, putative, expressed
Vr02	2686971	2687024	Exon Skipping	2684372	2687482	Vradi02g02890	E2F-related protein, putative, expressed
Vr02	1151981	1152250	Exon Skipping	1149424	1152965	Vradi02g01210	RNA-binding protein Luc7-like, putative, expressed
Vr02	588916	588996	Alt. Acceptor/Donor	588570	597400	Vradi02g00620	RFT1, putative, expressed
Vr05	4002130	4002181	Alt. Acceptor/Donor	3999302	4003601	Vradi05g03100	FAD dependent oxidoreductase domain containing protein, expressed
Vr05	3926552	3926787	Alt. Acceptor/Donor	3918638	3935245	Vradi05g03070	OsFBL7 - F-box domain and LRR containing protein, expressed
Vr05	15117336	15117422	Exon Skipping	15113066	15118003	Vradi05g07620	WD-40 repeat family protein, putative, expressed
Vr05	15319764	15319956	Alt. Acceptor/Donor	15318653	15322981	Vradi05g07730	sulfate transporter, putative, expressed
Vr08	19883957	19884107	Alt. Acceptor/Donor	19880296	19886764	Vradi08g07380	kinase, pfkB family, putative, expressed
Vr08	19341717	19341805	Alt. Acceptor/Donor	19341057	19352124	Vradi08g07250	proteasome subunit, putative, expressed
Vr05	4171915	4172023	Intron Retention	4170099	4178205	Vradi05g03250	protein kinase domain containing protein, expressed
Vr08	20829969	20830096	Alt. Acceptor/Donor	20829159	20833838	Vradi08g07810	3-oxoacyl-synthase, putative, expressed
Vr08	20255282	20255366	Intron Retention	20254157	20258848	Vradi08g07560	myb-like DNA-binding domain containing protein, expressed
Vr04	431870	431992	Alt. Acceptor/Donor	428563	439091	Vradi04g00150	MATE efflux protein, putative, expressed
Vr05	6077453	6077565	Exon Skipping	6060050	6081357	Vradi05g04150	pantothenate kinase, putative, expressed
Vr05	7566760	7566814	Alt. Acceptor/Donor	7566316	7567457	Vradi05g04720	response regulator receiver domain containing protein, expressed
Vr07	5825830	5825996	Alt. Acceptor/Donor	5824531	5841871	Vradi07g03340	PX domain containing protein, putative, expressed
Vr09	298693	298816	Intron Retention	297206	301442	Vradi09g00320	expressed protein
Vr10	5961606	5961776	Exon Skipping	5954204	5965090	Vradi10g02040	serine/threonine protein phosphatase 5, putative, expressed
Vr06	22089367	22089561	Alt. Acceptor/Donor	22085629	22115442	Vradi06g10070	OsSBeL1 - Putative Serine Beta-Lactamase homologue, expressed
Vr09	13568365	13568434	Alt. Acceptor/Donor	13561144	13571831	Vradi09g07990	DNA binding protein, putative, expressed
Vr08	8489178	8489347	Alt. Acceptor/Donor	8487802	8494371	Vradi08g04510	DUF647 domain containing protein, putative, expressed
Vr08	8390122	8390217	Exon Skipping	8384319	8395064	Vradi08g04460	double-stranded RNA binding motif containing protein, expressed
Vr04	7545305	7545891	Alt. Acceptor/Donor	7540072	7546426	Vradi04g03720	solute carrier family 35 member F5, putative, expressed
Vr04	6291571	6291635	Alt. Acceptor/Donor	6290168	6293714	Vradi04g03000	glycosyl transferase, group 1 domain containing protein, expressed
Vr04	5071877	5071995	Alt. Acceptor/Donor	5068249	5072722	Vradi04g02120	protein kinase, putative, expressed
Vr04	5310289	5310485	Alt. Acceptor/Donor	5302608	5313358	Vradi04g02340	Unknown
Vr04	4804922	4805038	Exon Skipping	4803973	4806746	Vradi04g01780	Unknown
Vr01	11423327	11423563	Alt. Acceptor/Donor	11422890	11425223	Vradi01g07250	QRT3, putative, expressed
Vr04	6724586	6724684	Exon Skipping	6723845	6726692	Vradi04g03320	expressed protein
Vr04	5932057	5932178	Alt. Acceptor/Donor	5929383	5935392	Vradi04g02830	vacuolar fusion protein MON1 homolog A, putative, expressed
Vr04	5801092	5801485	Alt. Acceptor/Donor	5799967	5805978	Vradi04g02730	CAMK_KIN1/SNF1/Nim1_like.18 - CAMK includes calcium/calmodulin depedent protein kinases, expressed
Vr04	6353182	6353370	Alt. Acceptor/Donor	6352510	6359401	Vradi04g03040	phosphatidate cytidylyltransferase family protein, putative, expressed
Vr04	5364478	5364655	Exon Skipping	5363920	5373702	Vradi04g02390	CCR4-NOT transcription factor, putative, expressed
Vr09	2052173	2052403	Alt. Acceptor/Donor	2048933	2055220	Vradi09g02160	phospholipid-transporting ATPase 4, putative, expressed
Vr09	2836445	2836524	Intron Retention	2832966	2841925	Vradi09g02620	von Willebrand factor type A domain containing protein, expressed
Vr09	2480420	2480618	Alt. Acceptor/Donor	2478887	2485900	Vradi09g02390	MYB family transcription factor, putative, expressed
Vr09	628608	628678	Alt. Acceptor/Donor	626772	629496	Vradi09g00790	AP2 domain containing protein, expressed
Vr09	587901	587967	Alt. Acceptor/Donor	587761	590147	Vradi09g00720	expressed protein
Vr09	1136930	1136986	Exon Skipping	1134933	1140344	Vradi09g01410	expressed protein
Vr09	2495861	2495914	Exon Skipping	2495367	2496795	Vradi09g02410	EARLY flowering protein, putative, expressed
Vr09	17688590	17688673	Alt. Acceptor/Donor	17688015	17699827	Vradi09g09010	SEC6, putative, expressed
Vr07	34765917	34766111	Intron Retention	34765988	34768438	Vradi07g14720	proteasome subunit, putative, expressed
Vr07	24605058	24605573	Intron Retention	24603390	24607990	Vradi07g09220	MMP37-like protein, mitochondrial precursor, putative, expressed
Vr03	10884194	10884273	Alt. Acceptor/Donor	10877275	10885104	Vradi03g09060	zinc finger, C3HC4 type, putative, expressed
Vr03	10923428	10923601	Alt. Acceptor/Donor	10921371	10926971	Vradi03g09080	light-mediated development protein DET1, putative, expressed
Vr03	10568982	10569040	Exon Skipping	10567701	10569943	Vradi03g08880	vesicle transport v-SNARE protein, putative, expressed
Vr03	11189234	11189322	Alt. Acceptor/Donor	11179655	11192253	Vradi03g09210	Unknown
Vr03	11843395	11843503	Alt. Acceptor/Donor	11842081	11848559	Vradi03g09580	leucine rich repeat containing protein, expressed
Vr01	23179902	23180433	Alt. Acceptor/Donor	23176500	23181638	Vradi01g11720	Unknown
Vr03	12689642	12689713	Exon Skipping	12682288	12690446	Vradi03g10090	acyl-protein thioesterase, putative, expressed
Vr03	12140773	12140913	Exon Skipping	12133969	12142168	Vradi03g09770	FAD binding protein, putative, expressed
Vr03	12769322	12769450	Intron Retention	12768154	12770082	Vradi03g10170	tryptophan biosynthesis protein trpCF, putative, expressed
Vr03	10600712	10600867	Alt. Acceptor/Donor	10600072	10600856	Vradi03g08930	peptidyl-prolyl cis-trans isomerase, putative, expressed
Vr08	23878139	23878270	Intron Retention	23876213	23879000	Vradi08g08510	photosystem-II repair protein, putative, expressed
Vr08	24623409	24623531	Alt. Acceptor/Donor	24623097	24627292	Vradi08g08760	nucleotide-binding protein-like, putative, expressed
Vr08	26301658	26301726	Alt. Acceptor/Donor	26299689	26306624	Vradi08g09470	FZL, putative, expressed
Vr08	27210151	27210381	Intron Retention	27207884	27211834	Vradi08g09970	OsFBT5 - F-box and tubby domain containing protein, expressed
Vr08	27455087	27455156	Alt. Acceptor/Donor	27454407	27461200	Vradi08g10040	cation efflux family protein, putative, expressed
Vr08	28570434	28570543	Exon Skipping	28568075	28574863	Vradi08g10570	heparan-alpha-glucosaminide N-acetyltransferase, putative, expressed
Vr08	27298943	27299125	Alt. Acceptor/Donor	27297889	27300082	Vradi08g09990	CCT/B-box zinc finger protein, putative, expressed
Vr08	28914233	28914333	Alt. Acceptor/Donor	28913206	28925029	Vradi08g10800	SET domain containing protein, expressed
Vr08	24440791	24440951	Intron Retention	24439180	24444428	Vradi08g08700	lipase, putative, expressed
Vr08	27144800	27144885	Intron Retention	27144062	27148600	Vradi08g09910	RNA recognition motif containing protein, putative, expressed
Vr08	24486547	24486785	Alt. Acceptor/Donor	24485955	24507328	Vradi08g08720	myosin, putative, expressed
Vr08	27154436	27154584	Alt. Acceptor/Donor	27152121	27156366	Vradi08g09920	mitochondrial carrier protein, putative, expressed
Vr06	606495	606611	Exon Skipping	604856	612126	Vradi06g00650	phycoerythrobilin ferredoxin oxidoreductase, putative, expressed
Vr06	1526847	1527085	Alt. Acceptor/Donor	1518302	1527936	Vradi06g01470	Unknown
Vr06	167351	167539	Alt. Acceptor/Donor	165631	172191	Vradi06g00120	protein kinase family protein, putative, expressed
Vr06	2497396	2497825	Alt. Acceptor/Donor	2494086	2498714	Vradi06g02530	CPuORF12 - conserved peptide uORF-containing transcript, expressed
Vr06	2069686	2069804	Alt. Acceptor/Donor	2066673	2072388	Vradi06g02100	serine/threonine protein kinase, putative, expressed
Vr06	1820648	1820820	Alt. Acceptor/Donor	1818823	1823118	Vradi06g01800	DEAD-box ATP-dependent RNA helicase, putative, expressed
Vr06	2710148	2710540	Alt. Acceptor/Donor	2709301	2714736	Vradi06g02700	DDT, putative, expressed
Vr06	1180631	1181183	Alt. Acceptor/Donor	1177998	1183457	Vradi06g01200	WRKY87, expressed
Vr06	2168628	2168699	Exon Skipping	2165432	2171368	Vradi06g02200	CGMC_MAPKCMGC_2.4 - CGMC includes CDA, MAPK, GSK3, and CLKC kinases, expressed
Vr07	19543737	19543931	Alt. Acceptor/Donor	19540912	19545109	Vradi07g07980	protein transport protein, putative, expressed
Vr02	11562001	11562079	Intron Retention	11559876	11563176	Vradi02g08730	reticulon domain containing protein, putative, expressed
Vr02	11598540	11598591	Exon Skipping	11597029	11599765	Vradi02g08770	Unknown
Vr09	7587011	7587136	Alt. Acceptor/Donor	7581826	7601787	Vradi09g05240	CCR4-Not complex component, Not1domain containing protein, expressed
Vr09	7530829	7531002	Alt. Acceptor/Donor	7530820	7531939	Vradi09g05180	Unknown
Vr09	7714976	7715107	Exon Skipping	7711418	7719671	Vradi09g05320	syntaxin, putative, expressed
Vr09	9534472	9534534	Alt. Acceptor/Donor	9529311	9540344	Vradi09g06440	AGAP005770-PA, putative, expressed
Vr09	8556919	8557139	Exon Skipping	8556484	8561367	Vradi09g05920	paxneb-related protein, putative, expressed
Vr09	10289740	10289800	Alt. Acceptor/Donor	10282310	10292383	Vradi09g06770	Spc97 / Spc98 family protein, putative, expressed
Vr09	7527397	7527514	Intron Retention	7526225	7528393	Vradi09g05170	OsMan06 - Endo-Beta-Mannanase, expressed
Vr05	20277484	20277573	Alt. Acceptor/Donor	20275290	20280783	Vradi05g11360	G-protein alpha subunit, putative, expressed
Vr09	8210045	8210146	Alt. Acceptor/Donor	8202901	8233644	Vradi09g05690	glycyl-tRNA synthetase 2, chloroplast/mitochondrial precursor, putative, expressed
Vr05	20018470	20018563	Intron Retention	20016663	20020426	Vradi05g11120	KOG2863
Vr05	3657072	3657243	Alt. Acceptor/Donor	3643079	3664855	Vradi05g02860	expressed protein
Vr05	20679344	20680118	Alt. Acceptor/Donor	20678890	20680568	Vradi05g11760	metal cation transporter, putative, expressed
Vr07	37457827	37459076	Alt. Acceptor/Donor	37457088	37461719	Vradi07g16370	protein kinase domain containing protein, expressed
Vr07	36493967	36494087	Alt. Acceptor/Donor	36487754	36501725	Vradi07g15790	nucleotide binding protein, putative, expressed
Vr07	36537309	36537678	Intron Retention	36535038	36538642	Vradi07g15850	nuclease PA3, putative, expressed
Vr07	38193710	38193982	Intron Retention	38187938	38196076	Vradi07g16780	geranylgeranyl transferase type-2 subunit beta, putative, expressed
Vr07	36462126	36462204	Intron Retention	36461582	36465631	Vradi07g15760	haloacid dehalogenase-like hydrolase domain-containing protein 1A, putative, expressed
Vr07	36450699	36450756	Alt. Acceptor/Donor	36448075	36453097	Vradi07g15750	phosphatidylinositol kinase, putative, expressed
Vr08	16112828	16112904	Alt. Acceptor/Donor	16105477	16114813	Vradi08g06640	inner membrane protein alx, putative, expressed
Vr10	5490682	5490793	Exon Skipping	5482817	5492852	Vradi10g01870	arginine N-methyltransferase 7, putative, expressed
Vr08	32033589	32033729	Alt. Acceptor/Donor	32031886	32045913	Vradi08g12530	DIRP family protein, putative, expressed
Vr08	32182909	32182992	Alt. Acceptor/Donor	32181693	32186413	Vradi08g12660	zinc finger, C3HC4 type domain containing protein, expressed
Vr08	32292706	32292768	Exon Skipping	32291551	32296828	Vradi08g12770	transporter, monovalent cation:proton antiporter-2 family, putative, expressed
Vr11	11227420	11227672	Alt. Acceptor/Donor	11226892	11240513	Vradi11g09450	expressed protein
Vr02	9961730	9961863	Alt. Acceptor/Donor	9960931	9965860	Vradi02g08000	serine/threonine-protein kinase receptor precursor, putative, expressed
Vr02	7926141	7926412	Alt. Acceptor/Donor	7926209	7928224	Vradi02g06920	hydrolase, alpha/beta fold family protein, putative, expressed
Vr05	20646315	20646386	Exon Skipping	20645062	20651438	Vradi05g11740	mitochondrial carrier protein, putative, expressed
Vr06	26424514	26424632	Alt. Acceptor/Donor	26419525	26437979	Vradi06g11110	vacuolar protein sorting-associated protein 16, putative, expressed
Vr05	20287388	20287457	Intron Retention	20285569	20307329	Vradi05g11380	myosin, putative, expressed
Vr06	25392715	25392849	Alt. Acceptor/Donor	25385577	25426981	Vradi06g10820	HEAT, putative, expressed
Vr07	35662171	35662226	Exon Skipping	35656730	35664643	Vradi07g15380	nuclear protein ZAP-related, putative, expressed
Vr06	36084285	36084368	Exon Skipping	36082690	36088274	Vradi06g15870	maf, putative, expressed
Vr06	35773244	35773363	Alt. Acceptor/Donor	35769956	35775880	Vradi06g15620	LIM domain-containing protein, putative, expressed
Vr08	35741523	35741623	Alt. Acceptor/Donor	35728652	35750554	Vradi08g15520	uvrD/REP helicase family protein, putative, expressed
Vr08	35614667	35614744	Exon Skipping	35612526	35616521	Vradi08g15420	3-isopropylmalate dehydratase large subunit 2, putative, expressed
Vr08	36035667	36035752	Exon Skipping	36033415	36039080	Vradi08g15810	SNF7 domain containing protein, putative, expressed
Vr10	13368925	13368988	Exon Skipping	13367802	13373710	Vradi10g06170	ECT protein, putative, expressed
Vr10	13359040	13359390	Alt. Acceptor/Donor	13354635	13362193	Vradi10g06160	retrotransposon protein, putative, unclassified, expressed
Vr10	13463264	13463420	Alt. Acceptor/Donor	13446746	13474854	Vradi10g06240	HECT-domain domain containing protein, expressed
Vr10	12961024	12961124	Intron Retention	12926805	12968624	Vradi10g05840	Dicer, putative, expressed
Vr10	12840274	12840355	Exon Skipping	12835276	12842722	Vradi10g05750	stromal membrane-associated protein, putative, expressed
Vr06	33470136	33470300	Exon Skipping	33467591	33471738	Vradi06g14000	esterase/lipase/thioesterase, putative, expressed
Vr06	33249088	33249244	Alt. Acceptor/Donor	33247347	33284542	Vradi06g13860	myosin, putative, expressed
Vr06	33890035	33890204	Alt. Acceptor/Donor	33877250	33892570	Vradi06g14300	RNA pseudouridine synthase, putative, expressed
Vr06	33306722	33306830	Alt. Acceptor/Donor	33302038	33309614	Vradi06g13890	G-protein alpha subunit, putative, expressed
Vr06	33639610	33639722	Alt. Acceptor/Donor	33639041	33642024	Vradi06g14110	calcineurin B, putative, expressed
Vr08	41112946	41113193	Alt. Acceptor/Donor	41111703	41113663	Vradi08g19200	expressed protein
Vr08	40523312	40524248	Alt. Acceptor/Donor	40521750	40526254	Vradi08g18730	NIN, putative, expressed
Vr08	40720579	40720743	Intron Retention	40716659	40722446	Vradi08g18880	protein transport protein-related, putative, expressed
Vr08	40936773	40936841	Exon Skipping	40935265	40939712	Vradi08g19050	IQ calmodulin-binding motif family protein, putative, expressed
Vr08	41147470	41147585	Intron Retention	41145574	41149751	Vradi08g19220	Unknown
Vr08	41535772	41536017	Intron Retention	41534822	41538423	Vradi08g19560	expressed protein
Vr08	39717530	39717738	Exon Skipping	39715009	39718534	Vradi08g18050	Unknown
Vr08	40890558	40890638	Intron Retention	40888041	40892552	Vradi08g19020	pollen ankyrin, putative, expressed
Vr08	40066245	40066303	Exon Skipping	40065615	40068869	Vradi08g18300	PHD-finger family protein, expressed
Vr08	40563425	40563486	Alt. Acceptor/Donor	40554733	40581024	Vradi08g18760	OsSub19 - Putative Subtilisin homologue, expressed
Vr08	39945591	39945677	Exon Skipping	39935957	39974702	Vradi08g18240	protein kinase family protein, putative, expressed
Vr06	29302331	29302462	Alt. Acceptor/Donor	29300843	29316439	Vradi06g12120	Mur ligase family protein, putative, expressed
Vr06	29370170	29376886	Alt. Acceptor/Donor	29366345	29378890	Vradi06g12170	expressed protein
Vr06	29630151	29630251	Intron Retention	29629227	29632185	Vradi06g12220	zinc finger, C3HC4 type domain containing protein, expressed
Vr06	29978085	29978288	Alt. Acceptor/Donor	29975073	29979131	Vradi06g12400	S-adenosyl-L-methionine-dependent methyltransferase mraW, putative, expressed
Vr06	29577949	29578057	Alt. Acceptor/Donor	29575737	29594918	Vradi06g12210	CBS domain containing protein, expressed
Vr08	36655255	36655412	Alt. Acceptor/Donor	36652735	36656307	Vradi08g16160	mitosis protein dim1, putative, expressed
Vr08	36940512	36940605	Intron Retention	36932925	36944146	Vradi08g16360	RNA recognition motif family protein, expressed
Vr11	2580703	2580853	Alt. Acceptor/Donor	2573053	2586124	Vradi11g02820	oxysterol-binding protein, putative, expressed
Vr08	36966126	36966248	Alt. Acceptor/Donor	36962521	36973746	Vradi08g16380	aspartyl aminopeptidase, putative, expressed
Vr11	3038038	3038433	Alt. Acceptor/Donor	3036182	3041485	Vradi11g03300	GATA zinc finger domain containing protein, expressed
Vr08	38834754	38834809	Exon Skipping	38827634	38836339	Vradi08g17710	zinc carboxypeptidase family protein, putative, expressed
Vr08	37994772	37995629	Alt. Acceptor/Donor	37993662	38001727	Vradi08g17010	MYB family transcription factor, putative, expressed
Vr08	37606027	37606964	Alt. Acceptor/Donor	37601875	37610572	Vradi08g16750	white-brown complex homolog protein, putative, expressed
Vr08	37907677	37907990	Alt. Acceptor/Donor	37902937	37911727	Vradi08g16950	4-amino-4-deoxychorismate synthase, putative, expressed
Vr08	36607849	36607941	Intron Retention	36606490	36608719	Vradi08g16120	phosphatidate cytidylyltransferase, putative, expressed
Vr08	38374742	38374925	Alt. Acceptor/Donor	38372797	38391059	Vradi08g17340	expressed protein
Vr08	37783065	37783301	Exon Skipping	37782428	37791916	Vradi08g16890	phosphoglucomutase, putative, expressed
Vr08	38540076	38540358	Alt. Acceptor/Donor	38539368	38542667	Vradi08g17420	exostosin family domain containing protein, expressed
Vr08	544259	544459	Exon Skipping	538690	551234	Vradi08g00420	RNA recognition motif containing protein, putative, expressed
Vr08	38714136	38714204	Alt. Acceptor/Donor	38700213	38714645	Vradi08g17590	ras-related protein, putative, expressed
Vr07	46569613	46569767	Exon Skipping	46568602	46573477	Vradi07g23450	expressed protein
Vr07	47470380	47470495	Alt. Acceptor/Donor	47469860	47476826	Vradi07g24220	calmodulin-binding transcription activator, putative, expressed
Vr11	3767844	3768052	Alt. Acceptor/Donor	3767080	3773829	Vradi11g03990	proline-rich family protein, putative, expressed
Vr07	45835147	45836388	Alt. Acceptor/Donor	45834517	45843104	Vradi07g22780	0
Vr07	50711963	50712582	Intron Retention	50711305	50714041	Vradi07g27400	amine oxidase, flavin-containing, domain containing protein, expressed
Vr07	47745814	47746454	Intron Retention	47743062	47747533	Vradi07g24400	Os11bglu36 SFR2 homologue, expressed
Vr07	47304804	47304923	Exon Skipping	47303210	47310774	Vradi07g24040	5-nucleotidase domain-containing protein, putative, expressed
Vr07	49689939	49690128	Alt. Acceptor/Donor	49689988	49694384	Vradi07g26260	expressed protein
Vr07	50851520	50851623	Intron Retention	50848664	50855361	Vradi07g27480	endonuclease/exonuclease/phosphatase family domain containing protein, expressed
Vr07	45431847	45431915	Exon Skipping	45421207	45432375	Vradi07g22460	pumilio domain-containing protein PPD1, putative, expressed
Vr11	4047292	4047380	Exon Skipping	4044094	4050111	Vradi11g04260	expressed protein
Vr07	43104404	43104501	Alt. Acceptor/Donor	43100371	43105336	Vradi07g20630	chloride channel protein, putative, expressed
Vr07	50843861	50844588	Alt. Acceptor/Donor	50842011	50845365	Vradi07g27470	expressed protein
Vr07	47313088	47313180	Intron Retention	47312131	47314475	Vradi07g24050	tRNA pseudouridine synthase family protein, putative, expressed
Vr07	43162621	43162744	Exon Skipping	43160528	43164898	Vradi07g20680	ubiquitin carboxyl-terminal hydrolase domain containing protein, expressed
Vr07	46248504	46248584	Exon Skipping	46245433	46250294	Vradi07g23160	integral membrane protein, putative, expressed
Vr11	3321830	3321910	Alt. Acceptor/Donor	3319871	3323907	Vradi11g03520	expressed protein
Vr07	43024295	43024371	Intron Retention	43019214	43027968	Vradi07g20580	ATMAK10, putative, expressed
Vr07	49176408	49176530	Intron Retention	49170037	49180352	Vradi07g25770	pyruvate, phosphate dikinase, chloroplast precursor, putative, expressed
Vr07	46422455	46422902	Alt. Acceptor/Donor	46421659	46428361	Vradi07g23320	growth regulator related protein, putative, expressed
Vr07	44549362	44549448	Intron Retention	44545262	44551394	Vradi07g21800	ankyrin repeat-rich protein, putative, expressed
Vr07	49376868	49376951	Alt. Acceptor/Donor	49372154	49377812	Vradi07g25940	CBS domain containing protein, expressed
Vr07	47362789	47363596	Intron Retention	47360097	47364953	Vradi07g24130	domain of unknown function, DUF250 domain containing protein, expressed
Vr07	44659056	44659152	Intron Retention	44658162	44669527	Vradi07g21870	BNR/Asp-box repeat family protein, putative, expressed
Vr07	50697969	50698069	Exon Skipping	50691355	50701222	Vradi07g27370	non-lysosomal glucosylceramidase, putative, expressed
Vr07	47959347	47959441	Alt. Acceptor/Donor	47958244	47965222	Vradi07g24620	protein kinase family protein, putative, expressed
Vr11	4325642	4325720	Exon Skipping	4324524	4328630	Vradi11g04560	RNA recognition motif containing protein, putative, expressed
Vr07	48243160	48243248	Intron Retention	48240060	48243859	Vradi07g24890	two-component response regulator, putative, expressed
Vr07	50619228	50619305	Exon Skipping	50614261	50620086	Vradi07g27300	nucleic acid binding protein, putative, expressed
Vr07	49089870	49090395	Exon Skipping	49088890	49093109	Vradi07g25720	RNA recognition motif containing protein, putative, expressed
Vr11	3380549	3380637	Exon Skipping	3374493	3385993	Vradi11g03560	pyruvate kinase, putative, expressed
Vr07	46123798	46123868	Alt. Acceptor/Donor	46118316	46133816	Vradi07g23040	WD domain, G-beta repeat domain containing protein, expressed
Vr07	45892539	45892608	Intron Retention	45890249	45894612	Vradi07g22850	0
Vr11	2151049	2151127	Exon Skipping	2149071	2155583	Vradi11g02350	protein kinase family protein, putative, expressed
Vr11	1212146	1212271	Exon Skipping	1209251	1220914	Vradi11g01320	KH domain-containing protein, putative, expressed
Vr11	1365938	1366067	Alt. Acceptor/Donor	1363464	1369318	Vradi11g01490	DNAJ heat shock N-terminal domain-containing protein, putative, expressed
Vr11	1080681	1080762	Alt. Acceptor/Donor	1069898	1082046	Vradi11g01130	retrotransposon protein, putative, Ty1-copia subclass, expressed
Vr11	2347073	2347160	Intron Retention	2344898	2348906	Vradi11g02540	ATCPSF30/CPSF30, putative, expressed
Vr11	1494514	1494645	Alt. Acceptor/Donor	1493392	1496314	Vradi11g01670	pleckstrin homology domain-containing protein-related taxo, putative, expressed
Vr11	4137805	4137961	Alt. Acceptor/Donor	4133083	4139967	Vradi11g04360	eukaryotic aspartyl protease domain containing protein, expressed
Vr07	7807212	7807633	Intron Retention	7801947	7809823	Vradi07g04280	1-phosphatidylinositol-4-phosphate 5-kinase/ zinc ion binding protein, putative, expressed
Vr07	6888359	6888485	Alt. Acceptor/Donor	6876869	6893369	Vradi07g03860	zinc-binding alcohol dehydrogenase domain-containing protein 2, putative, expressed
Vr07	6238936	6239058	Alt. Acceptor/Donor	6229083	6240905	Vradi07g03560	SAC9, putative, expressed
Vr07	6763716	6763913	Alt. Acceptor/Donor	6747770	6766855	Vradi07g03820	methyltransferase domain containing protein, expressed
Vr07	6670504	6670911	Intron Retention	6669112	6676611	Vradi07g03780	RNA recognition motif, putative, expressed
Vr07	6065284	6065412	Alt. Acceptor/Donor	6058744	6068715	Vradi07g03450	GRAM domain containing protein, expressed
Vr07	7220970	7221064	Intron Retention	7219372	7221263	Vradi07g03990	bZIP transcription factor, putative, expressed
Vr07	8215461	8215555	Alt. Acceptor/Donor	8208672	8233974	Vradi07g04420	phosphoribulokinase/Uridine kinase family protein, expressed
Vr07	6189833	6189934	Alt. Acceptor/Donor	6186847	6194790	Vradi07g03510	protein FAM133, putative, expressed
Vr11	3231340	3231457	Alt. Acceptor/Donor	3221081	3238908	Vradi11g03440	glycine-rich protein, putative, expressed
Vr04	9148166	9148263	Alt. Acceptor/Donor	9135785	9148309	Vradi04g04160	phosphatidylinositolglycan class N family protein, expressed
Vr04	9754160	9754432	Alt. Acceptor/Donor	9750835	9755851	Vradi04g04390	CGMC_GSK.1 - CGMC includes CDA, MAPK, GSK3, and CLKC kinases, expressed
Vr11	17252878	17252956	Intron Retention	17251511	17258012	Vradi11g12030	uncharacterized protein At1g26090, chloroplast precursor, putative, expressed
Vr11	17588395	17588481	Intron Retention	17586687	17590476	Vradi11g12210	agenet domain containing protein, expressed
Vr11	18988750	18988800	Exon Skipping	18979057	18994882	Vradi11g13000	HEAT repeat family protein, putative, expressed
Vr11	2766093	2766301	Intron Retention	2762446	2774647	Vradi11g03030	agenet domain containing protein, putative, expressed
Vr01	10096190	10096544	Intron Retention	10095415	10098246	Vradi01g06460	retrotransposon protein, putative, unclassified, expressed
Vr11	3761804	3762077	Alt. Acceptor/Donor	3760366	3763895	Vradi11g03980	haemolysin-III, putative, expressed
Vr01	10350195	10350257	Exon Skipping	10343193	10351758	Vradi01g06660	AAA family ATPase, putative, expressed
Vr01	10199758	10199895	Alt. Acceptor/Donor	10194498	10200326	Vradi01g06590	pre-mRNA-processing factor 31, putative, expressed
Vr01	11122348	11122410	Alt. Acceptor/Donor	11115579	11125256	Vradi01g07140	ABC transporter, ATP-binding protein, putative, expressed
Vr11	9088181	9089201	Alt. Acceptor/Donor	9083330	9088882	Vradi11g08450	G-protein alpha subunit, putative, expressed
Vr01	21359271	21359447	Alt. Acceptor/Donor	21357489	21368262	Vradi01g11000	retrotransposon protein, putative, unclassified, expressed
Vr01	21110566	21110777	Exon Skipping	21109815	21113525	Vradi01g10750	Unknown
Vr01	20710505	20710597	Exon Skipping	20707523	20715721	Vradi01g10420	expressed protein
Vr01	27159237	27159302	Exon Skipping	27151619	27169400	Vradi01g12470	0
Vr11	2961307	2961565	Alt. Acceptor/Donor	2958389	2967332	Vradi11g03240	ZOS9-03 - C2H2 zinc finger protein, expressed
Vr07	55449301	55449418	Intron Retention	55439566	55450474	Vradi07g31380	cyclin-dependent kinase E-1, putative, expressed
Vr07	34053821	34054066	Alt. Acceptor/Donor	34053519	34058985	Vradi07g14280	CBS domain containing protein, expressed
Vr11	8103465	8103595	Alt. Acceptor/Donor	8101394	8106459	Vradi11g07770	zinc finger, C3HC4 type domain containing protein, expressed
Vr11	7036914	7037141	Alt. Acceptor/Donor	7035368	7038922	Vradi11g06980	dehydrogenase, putative, expressed
Vr11	7711889	7711988	Alt. Acceptor/Donor	7705714	7714695	Vradi11g07460	kinesin motor domain containing protein, putative, expressed
Vr11	8094431	8094595	Alt. Acceptor/Donor	8092118	8099676	Vradi11g07760	beta-amylase, putative, expressed
Vr02	21276868	21276981	Alt. Acceptor/Donor	21273428	21286705	Vradi02g11310	argonaute, putative, expressed
Vr02	21533332	21533490	Alt. Acceptor/Donor	21532466	21534322	Vradi02g11450	nodulin MtN3 family protein, putative, expressed
Vr11	8052938	8053111	Alt. Acceptor/Donor	8047418	8054414	Vradi11g07710	ATROPGEF7/ROPGEF7, putative, expressed
Vr06	27426864	27426954	Alt. Acceptor/Donor	27426423	27436288	Vradi06g11390	TOPBP1A - Similar to DNA replication protein TOPBP1 from, expressed
Vr02	16911382	16911566	Alt. Acceptor/Donor	16909549	16913345	Vradi02g10150	TTL1, putative, expressed
Vr02	16755598	16755650	Alt. Acceptor/Donor	16754727	16758292	Vradi02g10110	Unknown
Vr02	16717343	16719005	Alt. Acceptor/Donor	16715185	16720699	Vradi02g10090	AT2G31130.1
Vr02	18363478	18363617	Alt. Acceptor/Donor	18361428	18364583	Vradi02g10690	transcription factor-related, putative, expressed
Vr08	14717006	14717311	Alt. Acceptor/Donor	14713394	14718775	Vradi08g06390	expressed protein
Vr03	3730214	3730389	Intron Retention	3725603	3735069	Vradi03g02670	DENN domain containing protein, expressed
Vr03	4517429	4517548	Intron Retention	4515807	4518815	Vradi03g03260	AP2 domain containing protein, expressed
Vr03	6637099	6637191	Alt. Acceptor/Donor	6636112	6640174	Vradi03g05100	homeobox domain containing protein, expressed
Vr03	4062408	4063042	Alt. Acceptor/Donor	4061471	4066610	Vradi03g02870	GTPase-activating protein, putative, expressed
Vr03	6857723	6857897	Intron Retention	6853799	6862479	Vradi03g05320	ABC-2 type transporter domain containing protein, expressed
Vr04	4274481	4274767	Exon Skipping	4271239	4276154	Vradi04g01430	expressed protein
Vr03	6907018	6907127	Exon Skipping	6904897	6914615	Vradi03g05350	FAD-linked oxidoreductase protein, putative, expressed
Vr03	7482542	7482629	Exon Skipping	7481185	7486312	Vradi03g06040	RNA recognition motif containing protein, expressed
Vr03	4487993	4488157	Alt. Acceptor/Donor	4483482	4492235	Vradi03g03220	PPR repeat domain containing protein, putative, expressed
Vr11	7669405	7669499	Alt. Acceptor/Donor	7666900	7671541	Vradi11g07420	OsSub58 - Putative Subtilisin homologue, expressed
Vr02	24646973	24647102	Alt. Acceptor/Donor	24642395	24647319	Vradi02g14090	RNA recognition motif containing protein, putative, expressed
Vr02	25233717	25233786	Alt. Acceptor/Donor	25227991	25235613	Vradi02g14520	WD domain, G-beta repeat domain containing protein, expressed
Vr02	24626408	24626477	Alt. Acceptor/Donor	24625842	24630418	Vradi02g14060	transposon protein, putative, unclassified, expressed
Vr11	6813093	6813339	Alt. Acceptor/Donor	6812602	6815346	Vradi11g06780	wound responsive protein, putative, expressed
Vr02	25154569	25154636	Alt. Acceptor/Donor	25148296	25156396	Vradi02g14450	FRA10AC1, putative, expressed
Vr11	7056790	7056884	Exon Skipping	7054346	7058844	Vradi11g06990	serine acetyltransferase protein, putative, expressed
Vr02	20774566	20774838	Alt. Acceptor/Donor	20774662	20775520	Vradi02g11090	Unknown
Vr02	20807052	20807104	Alt. Acceptor/Donor	20805113	20809031	Vradi02g11120	0
Vr08	1979284	1979490	Alt. Acceptor/Donor	1978149	1986294	Vradi08g01360	amine oxidase, flavin-containing, domain containing protein, expressed
Vr08	1861613	1861715	Exon Skipping	1858255	1863531	Vradi08g01280	expressed protein
Vr08	1638869	1639002	Alt. Acceptor/Donor	1634551	1644428	Vradi08g01180	DEAD/DEAH box helicase domain containing protein, expressed
Vr08	6887557	6887632	Exon Skipping	6885730	6890084	Vradi08g04000	N-acetylglucosaminyltransferase, putative, expressed
Vr01	262709	262841	Exon Skipping	257884	264707	Vradi01g00240	HEAT repeat family protein, putative, expressed
Vr01	1289880	1290038	Alt. Acceptor/Donor	1285908	1290558	Vradi01g00700	carbonic anhydrase, chloroplast precursor, putative, expressed
Vr01	3183010	3183070	Exon Skipping	3171942	3185669	Vradi01g01760	RecF/RecN/SMC N terminal domain containing protein, expressed
Vr01	3240422	3240550	Alt. Acceptor/Donor	3239604	3244886	Vradi01g01800	OsDegp5 - Putative Deg protease homologue, expressed
Vr01	1496824	1497059	Alt. Acceptor/Donor	1495369	1499541	Vradi01g00900	peptidyl-prolyl cis-trans isomerase, chloroplast precursor, putative, expressed
Vr07	40779108	40779295	Exon Skipping	40778194	40781479	Vradi07g19000	Unknown
Vr01	923920	924113	Intron Retention	920852	925722	Vradi01g00580	DEAD-box ATP-dependent RNA helicase 14, putative, expressed
Vr01	2296753	2296837	Exon Skipping	2291735	2300101	Vradi01g01330	glucose-6-phosphate isomerase, putative, expressed
Vr01	1607102	1607190	Exon Skipping	1604983	1614203	Vradi01g00950	expressed protein
Vr11	8212142	8212288	Alt. Acceptor/Donor	8210566	8213155	Vradi11g07820	expressed protein
Vr11	8430201	8430483	Alt. Acceptor/Donor	8415473	8431071	Vradi11g08010	glycosyl hydrolase, family 31, putative, expressed
Vr07	40568149	40568207	Alt. Acceptor/Donor	40567544	40571384	Vradi07g18870	TLD family protein, putative, expressed
Vr01	16193568	16193752	Alt. Acceptor/Donor	16188598	16195908	Vradi01g09180	OsRhmbd6 - Putative Rhomboid homologue, expressed
Vr04	632351	632636	Alt. Acceptor/Donor	629517	638515	Vradi04g00200	expressed protein
Vr02	3241988	3242063	Intron Retention	3240097	3244515	Vradi02g03370	adenylyl cyclase-associated protein, putative, expressed
Vr02	4874514	4874635	Exon Skipping	4870748	4877083	Vradi02g05020	SEC14 cytosolic factor family protein, putative, expressed
Vr07	40022942	40023004	Alt. Acceptor/Donor	40020434	40026743	Vradi07g18450	CAAX amino terminal protease family protein, putative, expressed
Vr02	3449732	3450077	Intron Retention	3448710	3451333	Vradi02g03570	methyltransferase, putative, expressed
Vr02	3693805	3693901	Intron Retention	3693518	3696602	Vradi02g03950	nucleic acid binding protein, putative, expressed
Vr02	3159418	3159661	Alt. Acceptor/Donor	3159400	3159723	Vradi02g03280	nmrA-like family domain containing protein, expressed
Vr02	3725671	3726004	Intron Retention	3722889	3728663	Vradi02g03990	sterol-4-alpha-carboxylate 3-dehydrogenase, decarboxylating, putative, expressed
Vr02	3858584	3858737	Alt. Acceptor/Donor	3851348	3859411	Vradi02g04160	expressed protein
Vr02	4791081	4791181	Intron Retention	4788955	4792433	Vradi02g04940	ankyrin repeat domain-containing protein 28, putative, expressed
Vr02	3659544	3659768	Alt. Acceptor/Donor	3657357	3660201	Vradi02g03890	Unknown
Vr02	4085465	4085594	Alt. Acceptor/Donor	4080046	4090590	Vradi02g04320	expressed protein
Vr02	4677876	4678056	Intron Retention	4675664	4681030	Vradi02g04810	initiator-binding protein, putative, expressed
Vr07	4304970	4305090	Alt. Acceptor/Donor	4303419	4309850	Vradi07g02530	putrescine-binding periplasmic protein-related, putative, expressed
Vr07	815752	815890	Intron Retention	808828	819864	Vradi07g00250	expressed protein
Vr07	2442170	2442226	Alt. Acceptor/Donor	2436548	2444752	Vradi07g01320	AGAP009131-PA, putative, expressed
Vr07	1230045	1230119	Alt. Acceptor/Donor	1227658	1237274	Vradi07g00520	FAD dependent oxidoreductase domain containing protein, expressed
Vr07	5352877	5353095	Exon Skipping	5345806	5367938	Vradi07g03110	gar2, putative, expressed
Vr07	4093283	4093428	Alt. Acceptor/Donor	4089661	4099386	Vradi07g02370	actin-6, putative, expressed
Vr07	815752	815890	Intron Retention	807650	816473	Vradi07g00240	phosphoesterase family protein, putative, expressed
Vr07	4977099	4977215	Alt. Acceptor/Donor	4965970	4978899	Vradi07g02880	XRN 5\'-3\' exonuclease N-terminus domain containing protein, expressed
Vr05	11163010	11163237	Alt. Acceptor/Donor	11161593	11168550	Vradi05g05830	tetratricopeptide repeat domain containing protein, expressed
Vr11	8870352	8871158	Intron Retention	8868675	8877583	Vradi11g08280	expressed protein
Vr10	7999398	7999486	Intron Retention	7998056	8002914	Vradi10g03000	sodium/calcium exchanger protein, putative, expressed
Vr10	7753152	7753271	Alt. Acceptor/Donor	7751669	7757513	Vradi10g02860	peptidyl-prolyl cis-trans isomerase, FKBP-type, putative, expressed
Vr09	19950044	19950160	Alt. Acceptor/Donor	19934543	19962365	Vradi09g09630	HEAT repeat family protein, putative, expressed
Vr09	20432853	20432948	Alt. Acceptor/Donor	20430031	20434464	Vradi09g09790	zinc finger, RING-type, putative, expressed
Vr11	10368576	10368746	Alt. Acceptor/Donor	10367779	10369742	Vradi11g09040	BHLH transcription factor, putative, expressed
Vr07	52094071	52094151	Alt. Acceptor/Donor	52090929	52097438	Vradi07g28390	tesmin/TSO1-like CXC domain containing protein, expressed
Vr07	52653115	52653176	Alt. Acceptor/Donor	52650126	52653453	Vradi07g28880	Unknown
Vr07	52569472	52569671	Alt. Acceptor/Donor	52566252	52575535	Vradi07g28820	glycine-rich protein, putative, expressed
Vr11	10237757	10237965	Intron Retention	10235794	10242196	Vradi11g08980	phosphoenolpyruvate carboxykinase, putative, expressed
Vr07	52559358	52559567	Exon Skipping	52559096	52562537	Vradi07g28810	6-phosphofructokinase, putative, expressed
Vr07	53285079	53285142	Exon Skipping	53282701	53292272	Vradi07g29570	nucleoside diphosphate kinase, putative, expressed
Vr07	53122740	53122837	Exon Skipping	53121542	53127848	Vradi07g29360	transposon protein, putative, CACTA, En/Spm sub-class, expressed
Vr07	15226852	15227049	Alt. Acceptor/Donor	15211674	15227587	Vradi07g06690	asparagine synthase family protein, expressed
Vr05	33209192	33209271	Alt. Acceptor/Donor	33202677	33211235	Vradi05g21790	serine threonine kinase, putative, expressed
Vr05	33061551	33061767	Alt. Acceptor/Donor	33057908	33063626	Vradi05g21700	aminotransferase, classes I and II, domain containing protein, expressed
Vr05	33652623	33652768	Exon Skipping	33650216	33657582	Vradi05g22140	KH domain containing protein, putative, expressed
Vr05	32573459	32574252	Alt. Acceptor/Donor	32573070	32575854	Vradi05g21320	N-rich protein, putative, expressed
Vr05	33783081	33783148	Exon Skipping	33779214	33783742	Vradi05g22240	Unknown
Vr05	33353135	33353189	Exon Skipping	33350897	33367062	Vradi05g21920	oligopeptidase, putative, expressed
Vr05	32827131	32827263	Alt. Acceptor/Donor	32822483	32836189	Vradi05g21430	ABC transporter family protein, putative, expressed
Vr05	33851446	33851541	Exon Skipping	33849195	33854092	Vradi05g22320	transposon protein, putative, CACTA, En/Spm sub-class, expressed
Vr10	2457674	2457787	Alt. Acceptor/Donor	2456566	2460625	Vradi10g00690	oxidoreductase, aldo/keto reductase family protein, putative, expressed
Vr10	2648993	2649086	Intron Retention	2647081	2651218	Vradi10g00750	transposon protein, putative, unclassified, expressed
Vr10	3147704	3147832	Alt. Acceptor/Donor	3144635	3149012	Vradi10g00980	protein phosphatase 2C, putative, expressed
Vr06	32221866	32222072	Alt. Acceptor/Donor	32220511	32229611	Vradi06g13420	expressed protein
Vr07	20161990	20162253	Alt. Acceptor/Donor	20156208	20162578	Vradi07g08170	Unknown
Vr07	19979677	19979782	Exon Skipping	19973668	19982904	Vradi07g08120	cyclin-dependent kinase G-2, putative, expressed
Vr07	20710959	20711072	Alt. Acceptor/Donor	20710786	20717139	Vradi07g08340	nucleolar protein NOP5, putative, expressed
Vr04	15660547	15660698	Alt. Acceptor/Donor	15651690	15664952	Vradi04g07460	intracellular protein transport protein USO1-related, putative, expressed
Vr04	15928325	15928410	Intron Retention	15925500	15929189	Vradi04g07700	uncharacterized protein family UPF0016 domain containing protein, expressed
Vr04	15816610	15816680	Alt. Acceptor/Donor	15810748	15822031	Vradi04g07620	HEAT repeat family protein, putative, expressed
Vr01	24274528	24274651	Exon Skipping	24269824	24275809	Vradi01g11900	polypyrimidine tract-binding protein, putative, expressed
Vr05	14929375	14929500	Exon Skipping	14920389	14953300	Vradi05g07540	aberrant pollen transmission 1, putative, expressed
Vr05	14969053	14969200	Alt. Acceptor/Donor	14966085	14970388	Vradi05g07560	GATA transcription factor 25, putative, expressed
Vr01	14718460	14718568	Alt. Acceptor/Donor	14716848	14719895	Vradi01g08740	transcription initiation factor IIF beta subunit, putative, expressed
Vr07	54769090	54769296	Exon Skipping	54767812	54781310	Vradi07g30890	transducin family protein, putative, expressed
Vr07	53652553	53652723	Alt. Acceptor/Donor	53651234	53655424	Vradi07g29910	expressed protein
Vr07	54133817	54133956	Alt. Acceptor/Donor	54133113	54136554	Vradi07g30290	stress responsive A/B Barrel domain containing protein, expressed
Vr07	54089379	54089516	Alt. Acceptor/Donor	54085500	54094408	Vradi07g30230	CBS domain-containing protein, putative, expressed
Vr04	18889472	18889617	Alt. Acceptor/Donor	18887539	18891986	Vradi04g09940	2,3-bisphosphoglycerate-independent phosphoglycerate mutase, putative, expressed
Vr04	16209774	16209973	Alt. Acceptor/Donor	16207820	16211561	Vradi04g07950	formin-like protein 6 precursor, putative, expressed
Vr04	19411578	19411667	Intron Retention	19411053	19414068	Vradi04g10350	ACT domain containing protein, expressed
Vr04	17798221	17798397	Exon Skipping	17795367	17800571	Vradi04g09100	circadian clock coupling factor-related, putative, expressed
Vr04	17498867	17498925	Alt. Acceptor/Donor	17496370	17501560	Vradi04g08810	starch synthase, putative, expressed
Vr04	20173689	20173770	Intron Retention	20168559	20174500	Vradi04g11130	peptidyl-tRNA hydrolase, mitochondrial precursor protein, putative, expressed
Vr04	16381913	16382013	Intron Retention	16378571	16383237	Vradi04g08080	cysteine protease ATG4, putative, expressed
Vr04	16550739	16550812	Intron Retention	16547525	16552286	Vradi04g08210	hyaluronan/mRNA binding family domain containing protein, expressed
Vr04	19646476	19647451	Intron Retention	19643182	19656669	Vradi04g10650	expressed protein
Vr04	19867690	19867779	Alt. Acceptor/Donor	19865847	19870670	Vradi04g10820	dolichyl-phosphate beta-glycosyltransferase, putative, expressed
Vr04	19675055	19675234	Alt. Acceptor/Donor	19663190	19681904	Vradi04g10670	Unknown
Vr04	19999950	20000010	Exon Skipping	19991724	20004752	Vradi04g10970	ATP dependent DNA ligase family protein, putative, expressed
Vr04	20059478	20059570	Exon Skipping	20056977	20061054	Vradi04g11030	lipid phosphatase protein, putative, expressed
Vr04	19911166	19911255	Intron Retention	19909826	19913416	Vradi04g10860	plant-specific domain TIGR01615 family protein, expressed
Vr04	19978587	19978664	Intron Retention	19978249	19982042	Vradi04g10940	peptidyl-prolyl cis-trans isomerase, FKBP-type, putative, expressed
Vr04	20600772	20600869	Alt. Acceptor/Donor	20597857	20610447	Vradi04g11430	carboxyvinyl-carboxyphosphonate phosphorylmutase, putative, expressed
Vr09	18189001	18189066	Exon Skipping	18187847	18194892	Vradi09g09150	peptidase, M24 family protein, putative, expressed
Vr11	6634927	6635351	Alt. Acceptor/Donor	6633829	6639478	Vradi11g06590	PLAC8 family protein, expressed
Vr11	6795961	6796189	Exon Skipping	6794094	6797154	Vradi11g06760	RNA recognition motif containing protein, expressed
Vr11	6152473	6152544	Alt. Acceptor/Donor	6151451	6153702	Vradi11g06190	B-box zinc finger family protein, putative, expressed
Vr11	10185047	10185125	Alt. Acceptor/Donor	10183955	10195274	Vradi11g08950	transporter, major facilitator family, putative, expressed
Vr06	15438748	15438845	Intron Retention	15433952	15445206	Vradi06g08310	rhamnogalacturonate lyase, putative, expressed
Vr06	20513165	20513225	Alt. Acceptor/Donor	20508051	20524379	Vradi06g09610	leucine-rich repeat-containing protein 40, putative, expressed
Vr07	39671564	39671668	Exon Skipping	39667218	39683467	Vradi07g18190	tRNA methyltransferase, putative, expressed
Vr07	39568832	39568994	Alt. Acceptor/Donor	39566691	39586153	Vradi07g18120	expressed protein
Vr07	39744399	39744581	Intron Retention	39744129	39746242	Vradi07g18230	transposon protein, putative, unclassified, expressed
Vr07	39770039	39770122	Intron Retention	39763918	39774642	Vradi07g18250	pleiotropic drug resistance protein, putative, expressed
Vr07	38622689	38622769	Exon Skipping	38613920	38633752	Vradi07g17230	retrotransposon protein, putative, unclassified, expressed
Vr07	39804679	39804745	Intron Retention	39799465	39805277	Vradi07g18270	bile acid sodium symporter family protein, putative, expressed
Vr05	27355351	27356875	Intron Retention	27353638	27361706	Vradi05g17910	gamma response I protein, putative, expressed
Vr05	26165557	26165659	Alt. Acceptor/Donor	26163921	26171776	Vradi05g17160	tRNA-dihydrouridine synthase, putative, expressed
Vr05	27631410	27631508	Intron Retention	27628605	27634091	Vradi05g18100	N-terminal asparagine amidohydrolase, putative, expressed
Vr05	26620605	26620772	Alt. Acceptor/Donor	26614596	26623334	Vradi05g17430	beclin-1, putative, expressed
Vr05	28973723	28973800	Intron Retention	28971747	28979372	Vradi05g18840	cyclin-T1-4, putative, expressed
Vr05	26273085	26273168	Alt. Acceptor/Donor	26271968	26276592	Vradi05g17200	hydrolase, NUDIX family, domain containing protein, expressed
Vr05	26487300	26487388	Exon Skipping	26485862	26497751	Vradi05g17320	OsFBO7 - F-box and other domain containing protein, expressed
Vr05	25789133	25789185	Alt. Acceptor/Donor	25787337	25792295	Vradi05g16870	Unknown
Vr05	30073161	30073256	Alt. Acceptor/Donor	30070645	30077726	Vradi05g19360	glycosyl transferase, group 1 domain containing protein, expressed
Vr05	27591680	27591905	Alt. Acceptor/Donor	27590065	27594697	Vradi05g18060	cyclin G-associated kinase, putative, expressed
Vr05	25747461	25747598	Exon Skipping	25745019	25757985	Vradi05g16830	Zinc finger C-x8-C-x5-C-x3-H type domain containing protein, expressed
Vr05	26577994	26579134	Intron Retention	26576753	26580451	Vradi05g17400	F-box domain containing protein, expressed
Vr05	26654873	26654973	Alt. Acceptor/Donor	26653510	26659802	Vradi05g17460	Unknown
Vr05	30583012	30583407	Intron Retention	30581596	30585973	Vradi05g19630	amine oxidase-related, putative, expressed
Vr01	4758430	4758701	Alt. Acceptor/Donor	4757118	4760670	Vradi01g02530	mitochondrial carrier protein, putative, expressed
Vr01	6231561	6231715	Alt. Acceptor/Donor	6227530	6234330	Vradi01g03990	tesmin/TSO1-like CXC domain containing protein, expressed
Vr01	8676328	8676482	Intron Retention	8668974	8676685	Vradi01g05650	expressed protein
Vr01	6434617	6434694	Intron Retention	6432608	6438081	Vradi01g04130	kinesin motor domain containing protein, putative, expressed
Vr01	6156665	6156787	Intron Retention	6154490	6160517	Vradi01g03880	transporter family protein, putative, expressed
Vr01	5221805	5221918	Exon Skipping	5213241	5225821	Vradi01g02970	cycloartenol synthase, putative, expressed
Vr01	4835534	4835640	Alt. Acceptor/Donor	4828110	4837297	Vradi01g02640	leucine-rich repeat family protein, putative, expressed
Vr01	4767279	4767351	Intron Retention	4762788	4768863	Vradi01g02540	toc64, putative, expressed
Vr01	8899733	8899830	Intron Retention	8898919	8903501	Vradi01g05780	expressed protein
Vr01	6943130	6943284	Alt. Acceptor/Donor	6942497	6949022	Vradi01g04510	initiation factor 2 subunit family domain containing protein, expressed
Vr01	5908588	5908663	Intron Retention	5898562	5912156	Vradi01g03740	AGC_PKA/PKG_like.1 - ACG kinases include homologs to PKA, PKG and PKC, expressed
Vr01	8010373	8010457	Alt. Acceptor/Donor	8007721	8012292	Vradi01g05170	KOG2717
Vr01	8468157	8468251	Alt. Acceptor/Donor	8464486	8473616	Vradi01g05550	3,4-dihydroxy-2-butanone kinase, putative, expressed
Vr02	23089041	23089166	Intron Retention	23087527	23091754	Vradi02g12830	SAP domain containing protein, expressed
Vr05	14011387	14011529	Intron Retention	14010945	14014524	Vradi05g07010	STE_MEKK_ste11_MAP3K.17 - STE kinases include homologs to sterile 7, sterile 11 and sterile 20 from yeast, expressed
Vr05	13070218	13070446	Alt. Acceptor/Donor	13069003	13071298	Vradi05g06490	leucine-rich repeat receptor-like protein kinase 1, putative, expressed
Vr05	14023300	14023390	Alt. Acceptor/Donor	14017204	14026979	Vradi05g07020	zinc finger protein, putative, expressed
Vr05	13516591	13516751	Alt. Acceptor/Donor	13513530	13520586	Vradi05g06710	acyl-CoA synthetase protein, putative, expressed
Vr02	23794989	23795354	Alt. Acceptor/Donor	23792533	23797487	Vradi02g13510	kinesin motor domain containing protein, putative, expressed
Vr02	22531886	22532352	Alt. Acceptor/Donor	22529006	22535730	Vradi02g12300	oxysterol-binding protein, putative, expressed
Vr02	22538056	22538403	Alt. Acceptor/Donor	22537188	22540103	Vradi02g12310	1-aminocyclopropane-1-carboxylate deaminase, putative, expressed
Vr02	22480116	22480354	Alt. Acceptor/Donor	22476628	22481763	Vradi02g12230	PF00615
Vr01	34046376	34046462	Alt. Acceptor/Donor	34042004	34048135	Vradi01g14000	PPR repeat domain containing protein, putative, expressed
Vr02	23624574	23624774	Alt. Acceptor/Donor	23622721	23629493	Vradi02g13380	expressed protein
Vr02	23077278	23077504	Intron Retention	23070984	23081336	Vradi02g12820	expressed protein
Vr02	23149899	23149980	Intron Retention	23147309	23151616	Vradi02g12890	gamma-glutamyltranspeptidase 1 precursor, putative, expressed
Vr02	23783648	23783752	Exon Skipping	23781872	23788006	Vradi02g13500	DEAD-box ATP-dependent RNA helicase, putative, expressed
Vr02	24085806	24085895	Alt. Acceptor/Donor	24080207	24091074	Vradi02g13730	ATP-dependent helicase HRQ1, putative, expressed
Vr02	22220571	22220646	Intron Retention	22218153	22222412	Vradi02g11880	microtubule associated protein, putative, expressed
Vr02	24008471	24008543	Alt. Acceptor/Donor	24005294	24009895	Vradi02g13660	WD domain, G-beta repeat domain containing protein, expressed
Vr01	34994619	34994855	Alt. Acceptor/Donor	34973311	34996134	Vradi01g14240	OsSub19 - Putative Subtilisin homologue, expressed
Vr06	6509782	6509919	Alt. Acceptor/Donor	6500239	6514171	Vradi06g05250	adaptin, putative, expressed
Vr01	22692657	22692761	Exon Skipping	22689685	22695239	Vradi01g11570	G-patch domain containing protein, putative, expressed
Vr04	11793626	11793958	Alt. Acceptor/Donor	11790859	11798597	Vradi04g05440	phospholipid-transporting ATPase, putative, expressed
Vr04	13013104	13013184	Exon Skipping	13010329	13013226	Vradi04g06000	alpha-soluble NSF attachment protein, putative, expressed
Vr04	11908235	11908538	Alt. Acceptor/Donor	11901997	11909194	Vradi04g05520	Unknown
Vr04	11585122	11585222	Alt. Acceptor/Donor	11581957	11586980	Vradi04g05240	acetyltransferase, GNAT family, putative, expressed
Vr06	36902738	36902837	Alt. Acceptor/Donor	36896594	36904585	Vradi06g16570	vacuolar protein sorting-associated protein 35, putative, expressed
Vr10	6676894	6677044	Alt. Acceptor/Donor	6676471	6684337	Vradi10g02240	histidine acid phosphatase, putative, expressed
Vr07	22245341	22245469	Alt. Acceptor/Donor	22243488	22247289	Vradi07g08520	endonuclease/exonuclease/phosphatase family domain containing protein, expressed
Vr07	24143193	24143500	Intron Retention	24142601	24145832	Vradi07g09060	histone-lysine N-methyltransferase ASHR2, putative, expressed
Vr05	35789439	35789670	Exon Skipping	35786416	35792589	Vradi05g23190	IPP transferase, putative, expressed
Vr05	36191304	36191384	Exon Skipping	36187798	36191760	Vradi05g23330	zinc finger, C3HC4 type domain containing protein, expressed
Vr05	35676575	35676748	Alt. Acceptor/Donor	35674610	35678376	Vradi05g23120	TTL1, putative, expressed
Vr05	36018245	36018345	Intron Retention	36016875	36022577	Vradi05g23260	sodium/calcium exchanger protein, putative, expressed
Vr08	5695831	5695907	Exon Skipping	5694184	5706174	Vradi08g03400	white-brown complex homolog protein, putative, expressed
Vr08	3291434	3292030	Exon Skipping	3289269	3294231	Vradi08g02120	OTU-like cysteine protease family protein, putative, expressed
Vr08	3506311	3506470	Exon Skipping	3483908	3507423	Vradi08g02250	DNA-directed RNA polymerase III subunit RPC1, putative, expressed
Vr08	2982979	2983047	Exon Skipping	2978456	2984559	Vradi08g01930	ENT domain containing protein, expressed
Vr08	2425245	2425300	Exon Skipping	2423235	2427944	Vradi08g01590	SET domain protein 123, putative, expressed
Vr08	2610645	2610749	Alt. Acceptor/Donor	2588007	2619873	Vradi08g01690	kinesin motor domain containing protein, putative, expressed
Vr08	3064883	3065045	Alt. Acceptor/Donor	3057755	3066277	Vradi08g01960	expressed protein
Vr08	3328008	3328093	Exon Skipping	3321880	3328693	Vradi08g02140	helix-loop-helix DNA-binding domain containing protein, expressed
Vr08	2401551	2401733	Exon Skipping	2399541	2403380	Vradi08g01570	RNA recognition motif containing protein, putative, expressed
Vr11	950559	950674	Intron Retention	949215	953043	Vradi11g01000	expressed protein
Vr11	207010	207099	Intron Retention	201941	215238	Vradi11g00140	REV1, putative, expressed
Vr11	711933	712082	Intron Retention	708384	720228	Vradi11g00710	cysteine synthase, putative, expressed
Vr11	576486	577046	Alt. Acceptor/Donor	576502	583708	Vradi11g00580	cyclin-T1-4, putative, expressed
Vr06	4928686	4928755	Intron Retention	4928330	4932388	Vradi06g04210	PLAC8 family protein, expressed
Vr06	6076620	6076743	Alt. Acceptor/Donor	6074802	6079120	Vradi06g04970	LIM domain-containing protein, putative, expressed
Vr05	2927761	2927886	Exon Skipping	2926188	2936330	Vradi05g02440	retrotransposon protein, putative, unclassified, expressed
Vr05	3002872	3002954	Intron Retention	3002341	3006209	Vradi05g02490	Unknown
Vr06	3342394	3342520	Alt. Acceptor/Donor	3340768	3343472	Vradi06g03140	TGD2, putative, expressed
Vr06	5678951	5679140	Exon Skipping	5678438	5681291	Vradi06g04780	HAD superfamily phosphatase, putative, expressed
Vr05	22361446	22361541	Exon Skipping	22360344	22367018	Vradi05g13230	5-nucleotidase domain-containing protein, putative, expressed
Vr05	22583713	22583789	Intron Retention	22581593	22584872	Vradi05g13550	AGAP000951-PA, putative, expressed
Vr05	23209440	23209530	Alt. Acceptor/Donor	23207272	23214571	Vradi05g14160	phospholipase D, putative, expressed
Vr05	24063695	24063788	Intron Retention	24056003	24068732	Vradi05g15130	plus-3 domain containing protein, putative, expressed
Vr05	23344851	23344916	Alt. Acceptor/Donor	23342339	23348012	Vradi05g14330	WD domain, G-beta repeat domain containing protein, expressed
Vr05	23601524	23601771	Intron Retention	23601184	23603936	Vradi05g14630	Unknown
Vr05	24441027	24441105	Alt. Acceptor/Donor	24437732	24442485	Vradi05g15630	heparan-alpha-glucosaminide N-acetyltransferase, putative, expressed
Vr05	21422789	21422868	Exon Skipping	21419233	21424219	Vradi05g12470	transposon protein, putative, Mutator sub-class, expressed
Vr05	3208824	3208903	Alt. Acceptor/Donor	3207626	3222441	Vradi05g02620	expressed protein
Vr05	21041504	21041594	Alt. Acceptor/Donor	21038499	21045412	Vradi05g12060	retrotransposon protein, putative, unclassified, expressed
Vr05	23478485	23478633	Alt. Acceptor/Donor	23477232	23481722	Vradi05g14480	bromodomain domain containing protein, expressed
Vr05	23871747	23871835	Exon Skipping	23870895	23876910	Vradi05g14910	bifunctional dihydrofolate reductase-thymidylate synthase, putative, expressed
Vr05	21263998	21264081	Alt. Acceptor/Donor	21256878	21265322	Vradi05g12280	CUE domain containing protein, expressed
Vr05	22288540	22288621	Alt. Acceptor/Donor	22283032	22292176	Vradi05g13130	expressed protein
Vr05	23233505	23233853	Intron Retention	23232917	23238484	Vradi05g14200	protein kinase family protein, putative, expressed
Vr05	23655053	23655506	Intron Retention	23652449	23657645	Vradi05g14690	RNA recognition motif containing protein, putative, expressed
Vr05	23676037	23676363	Exon Skipping	23665439	23677338	Vradi05g14710	ARID/BRIGHT DNA-binding domain-containing protein, putative, expressed
Vr04	1833266	1833394	Exon Skipping	1831011	1842238	Vradi04g00510	spotted leaf 11, putative, expressed
Vr08	30810317	30810390	Intron Retention	30807816	30819900	Vradi08g11490	xaa-Pro aminopeptidase, putative, expressed
Vr08	31254741	31254927	Exon Skipping	31251063	31256284	Vradi08g11860	FEN1A - Putative flap endonuclease protein, expressed
Vr05	3117201	3117351	Alt. Acceptor/Donor	3114496	3119204	Vradi05g02560	transporter-related, putative, expressed
Vr09	3374922	3375005	Intron Retention	3370461	3375446	Vradi09g03020	RNA recognition motif containing protein, putative, expressed
Vr09	6296981	6297172	Alt. Acceptor/Donor	6290029	6303991	Vradi09g04450	SKP1, putative, expressed
Vr06	35716699	35716854	Alt. Acceptor/Donor	35715613	35718406	Vradi06g15560	hydrolase, acting on carbon-nitrogen, putative, expressed
Vr06	35476709	35476801	Alt. Acceptor/Donor	35472888	35482508	Vradi06g15380	Ser/Thr protein phosphatase family protein, putative, expressed
Vr06	35709865	35709935	Alt. Acceptor/Donor	35686890	35710619	Vradi06g15550	roothairless 1, putative, expressed
Vr02	5445955	5446015	Alt. Acceptor/Donor	5442594	5446339	Vradi02g05450	CGMC_MAPKCMGC_2_ERK.14 - CGMC includes CDA, MAPK, GSK3, and CLKC kinases, expressed
Vr02	5275830	5275945	Intron Retention	5269505	5279235	Vradi02g05330	CCR4-NOT transcription factor, putative, expressed
Vr02	5831665	5831749	Intron Retention	5823732	5836406	Vradi02g05650	ATSIZ1/SIZ1, putative, expressed
Vr02	5535583	5535975	Intron Retention	5534322	5537934	Vradi02g05460	AP2 domain containing protein, expressed
Vr06	34652131	34652249	Alt. Acceptor/Donor	34643030	34655243	Vradi06g14750	transcription initiation factor, putative, expressed
Vr07	9469432	9469971	Intron Retention	9467826	9472612	Vradi07g04980	Unknown
Vr07	10018130	10018201	Alt. Acceptor/Donor	10016015	10030840	Vradi07g05150	monooxygenase, putative, expressed
Vr05	24888290	24888410	Intron Retention	24876194	24895555	Vradi05g16000	tRNA-splicing endonuclease positive effector-related, putative, expressed
Vr05	25487479	25487618	Alt. Acceptor/Donor	25487260	25491048	Vradi05g16700	EF hand family protein, putative, expressed
Vr05	25018847	25019032	Alt. Acceptor/Donor	25018406	25025511	Vradi05g16130	threonyl-tRNA synthetase, putative, expressed
Vr05	24969910	24969971	Alt. Acceptor/Donor	24965948	24974612	Vradi05g16110	AAA-type ATPase family protein, putative, expressed
Vr05	16129190	16129393	Alt. Acceptor/Donor	16128609	16132863	Vradi05g08330	glycosyltransferase family 43 protein, putative, expressed
Vr05	17637566	17637633	Alt. Acceptor/Donor	17630189	17638925	Vradi05g09550	Unknown
Vr03	1305408	1305477	Exon Skipping	1302376	1311136	Vradi03g00880	acetyltransferase, GNAT family, putative, expressed
Vr05	17481122	17481209	Exon Skipping	17476894	17483875	Vradi05g09410	RNA recognition motif containing protein, putative, expressed
Vr05	17924415	17924773	Intron Retention	17922569	17926339	Vradi05g09760	Unknown
Vr05	18096912	18097029	Alt. Acceptor/Donor	18093296	18102250	Vradi05g09820	transcriptional corepressor LEUNIG, putative, expressed
Vr05	18221291	18221383	Intron Retention	18218466	18222892	Vradi05g09920	agenet domain containing protein, putative, expressed
Vr03	2392765	2392912	Alt. Acceptor/Donor	2388348	2397531	Vradi03g01820	lecithine cholesterol acyltransferase, putative, expressed
Vr05	16634848	16635034	Alt. Acceptor/Donor	16634933	16635254	Vradi05g08690	Unknown
Vr05	16674714	16674834	Exon Skipping	16671251	16676564	Vradi05g08750	conserved uncharacterized protein, putative, expressed
Vr05	16436893	16436980	Intron Retention	16432580	16438731	Vradi05g08540	expressed protein
Vr05	17342356	17342445	Intron Retention	17341682	17345302	Vradi05g09210	serine/threonine-protein kinase AFC3, putative, expressed
Vr05	16321336	16321570	Intron Retention	16318215	16323592	Vradi05g08450	Inositol 1, 3, 4-trisphosphate 5/6-kinase, putative, expressed
Vr05	18535703	18535836	Exon Skipping	18532406	18538622	Vradi05g10190	Unknown
Vr05	18824142	18824482	Intron Retention	18823415	18826171	Vradi05g10460	protein kinase family protein, putative, expressed
Vr03	2231585	2231773	Alt. Acceptor/Donor	2230172	2237121	Vradi03g01680	transcription factor jumonji, putative, expressed

## Sheet: Table S5
Supporting Table S5. Gene ontology terms of the soybean homologs of genes with conserved AS in mungbean and adzuki bean
GO_acc	Term_type	Term	Queryitem	Querytotal	Bgitem	Bgtotal	p-value	FDR	Entries
GO:0000398	P	nuclear mRNA splicing, via spliceosome	13	334	627	60319	6.7e-05	0.067	// Glyma04g43500.1 // Glyma15g06030.1 // Glyma06g09310.1 // Glyma19g24310.1 // Glyma17g00560.1 // Glyma20g33110.1 // Glyma10g02700.1 // Glyma02g08870.1 // Glyma04g06310.1 // Glyma17g02470.1 // Glyma06g22360.1 // Glyma01g36670.1 // Glyma12g36950.1
GO:0000375	P	RNA splicing, via transesterification reactions	13	334	655	60319	0.0001	0.067	// Glyma04g43500.1 // Glyma15g06030.1 // Glyma06g09310.1 // Glyma19g24310.1 // Glyma17g00560.1 // Glyma20g33110.1 // Glyma10g02700.1 // Glyma02g08870.1 // Glyma04g06310.1 // Glyma17g02470.1 // Glyma06g22360.1 // Glyma01g36670.1 // Glyma12g36950.1
GO:0000377	P	RNA splicing, via transesterification reactions with bulged adenosine as nucleophile	13	334	649	60319	9.4e-05	0.067	// Glyma04g43500.1 // Glyma15g06030.1 // Glyma06g09310.1 // Glyma19g24310.1 // Glyma17g00560.1 // Glyma20g33110.1 // Glyma10g02700.1 // Glyma02g08870.1 // Glyma04g06310.1 // Glyma17g02470.1 // Glyma06g22360.1 // Glyma01g36670.1 // Glyma12g36950.1
GO:0048609	P	reproductive process in a multicellular organism	9	334	367	60319	0.00027	0.11	// Glyma20g38400.1 // Glyma13g33460.1 // Glyma11g12580.1 // Glyma03g29930.1 // Glyma03g00670.1 // Glyma01g03160.1 // Glyma10g02700.1 // Glyma12g01630.1 // Glyma11g35950.1
GO:0007399	P	nervous system development	13	334	718	60319	0.00025	0.11	// Glyma17g34450.1 // Glyma17g11760.1 // Glyma20g38400.1 // Glyma04g32680.1 // Glyma13g33460.1 // Glyma11g12910.1 // Glyma04g05960.1 // Glyma03g00670.1 // Glyma11g36760.1 // Glyma11g34170.1 // Glyma15g01510.1 // Glyma09g41590.2 // Glyma01g34840.1
GO:0007610	P	behavior	9	334	397	60319	0.00047	0.13	// Glyma17g34450.1 // Glyma20g38400.1 // Glyma02g43090.1 // Glyma15g15270.1 // Glyma06g11860.1 // Glyma08g15850.1 // Glyma03g00670.1 // Glyma01g03160.1 // Glyma01g36860.2
GO:0032504	P	multicellular organism reproduction	9	334	402	60319	0.00051	0.13	// Glyma20g38400.1 // Glyma13g33460.1 // Glyma11g12580.1 // Glyma03g29930.1 // Glyma03g00670.1 // Glyma01g03160.1 // Glyma10g02700.1 // Glyma12g01630.1 // Glyma11g35950.1
GO:0006396	P	RNA processing	24	334	2002	60319	0.00042	0.13	// Glyma03g40600.1 // Glyma03g07790.1 // Glyma06g23290.1 // Glyma06g08480.1 // Glyma20g24820.2 // Glyma15g06040.1 // Glyma02g34060.1 // Glyma02g08870.1 // Glyma17g02470.1 // Glyma17g00560.1 // Glyma13g34680.1 // Glyma01g36670.1 // Glyma18g53310.1 // Glyma20g33110.1 // Glyma04g43500.1 // Glyma15g06030.1 // Glyma08g16200.1 // Glyma19g24310.1 // Glyma06g09310.1 // Glyma10g02700.1 // Glyma04g06310.1 …
GO:0016043	P	cellular component organization	66	334	8070	60319	0.00076	0.15	// Glyma11g01180.1 // Glyma17g17380.1 // Glyma11g01370.1 // Glyma05g26480.1 // Glyma13g44390.1 // Glyma08g47670.1 // Glyma11g05040.1 // Glyma17g29140.1 // Glyma20g33110.1 // Glyma20g33630.1 // Glyma06g08480.1 // Glyma20g24820.2 // Glyma02g16630.1 // Glyma12g01630.1 // Glyma13g35440.1 // Glyma06g12160.1 // Glyma12g29640.1 // Glyma08g17960.1 // Glyma05g33810.1 // Glyma08g19070.1 // Glyma06g21130.1 …
GO:0008380	P	RNA splicing	13	334	814	60319	0.00078	0.15	// Glyma04g43500.1 // Glyma15g06030.1 // Glyma06g09310.1 // Glyma19g24310.1 // Glyma17g00560.1 // Glyma20g33110.1 // Glyma10g02700.1 // Glyma02g08870.1 // Glyma04g06310.1 // Glyma17g02470.1 // Glyma06g22360.1 // Glyma01g36670.1 // Glyma12g36950.1
GO:0006397	P	mRNA processing	14	334	925	60319	0.00082	0.15	// Glyma04g43500.1 // Glyma15g06030.1 // Glyma06g09310.1 // Glyma19g24310.1 // Glyma17g00560.1 // Glyma20g33110.1 // Glyma10g02700.1 // Glyma06g08480.1 // Glyma02g08870.1 // Glyma04g06310.1 // Glyma17g02470.1 // Glyma06g22360.1 // Glyma01g36670.1 // Glyma12g36950.1
GO:0002165	P	instar larval or pupal development	6	334	199	60319	0.001	0.15	// Glyma13g42560.1 // Glyma17g34450.1 // Glyma11g36760.1 // Glyma18g48380.1 // Glyma12g01630.1 // Glyma04g05960.1
GO:0009888	P	tissue development	26	334	2395	60319	0.001	0.15	// Glyma08g17960.1 // Glyma13g44390.1 // Glyma12g01630.1 // Glyma08g15560.1 // Glyma12g27400.1 // Glyma10g28530.1 // Glyma03g36070.1 // Glyma11g12580.1 // Glyma17g02470.1 // Glyma13g42560.1 // Glyma17g34450.1 // Glyma12g07800.2 // Glyma11g13480.1 // Glyma03g42510.1 // Glyma15g15270.1 // Glyma11g34170.1 // Glyma08g09870.1 // Glyma15g01510.1 // Glyma12g03640.1 // Glyma11g09480.1 // Glyma07g09530.1 …
GO:0033036	P	macromolecule localization	26	334	2413	60319	0.0011	0.16	// Glyma11g01370.1 // Glyma05g26480.1 // Glyma20g33630.1 // Glyma17g37870.1 // Glyma07g11590.1 // Glyma09g28260.1 // Glyma15g13700.1 // Glyma12g29640.1 // Glyma05g33810.1 // Glyma08g19070.1 // Glyma06g46940.1 // Glyma15g01510.1 // Glyma19g35620.1 // Glyma03g42510.1 // Glyma02g15070.1 // Glyma12g29450.2 // Glyma10g12530.1 // Glyma11g13380.1 // Glyma13g20090.1 // Glyma06g21130.1 // Glyma20g38400.1 …
GO:0035315	P	hair cell differentiation	7	334	292	60319	0.0015	0.19	// Glyma11g09480.1 // Glyma17g34450.1 // Glyma07g09530.1 // Glyma08g17960.1 // Glyma15g01510.1 // Glyma04g05960.1 // Glyma12g03640.1
GO:0009886	P	post-embryonic morphogenesis	8	334	399	60319	0.002	0.25	// Glyma13g42560.1 // Glyma17g34450.1 // Glyma12g07800.2 // Glyma01g36000.1 // Glyma10g44570.1 // Glyma18g48380.1 // Glyma12g01630.1 // Glyma04g05960.1
GO:0034641	P	cellular nitrogen compound metabolic process	21	334	1875	60319	0.0021	0.25	// Glyma19g43150.1 // Glyma20g03040.1 // Glyma02g16630.1 // Glyma13g31620.1 // Glyma20g34160.1 // Glyma05g33810.1 // Glyma08g19070.1 // Glyma04g12370.1 // Glyma05g34820.1 // Glyma19g37550.1 // Glyma20g29590.1 // Glyma17g13830.1 // Glyma02g47490.1 // Glyma04g02250.1 // Glyma07g30970.1 // Glyma05g04660.1 // Glyma06g47430.1 // Glyma13g44050.1 // Glyma18g52120.1 // Glyma12g01500.1 // Glyma18g03000.1
GO:0007417	P	central nervous system development	6	334	234	60319	0.0023	0.25	// Glyma17g34450.1 // Glyma11g12910.1 // Glyma13g33460.1 // Glyma09g41590.2 // Glyma04g05960.1 // Glyma01g34840.1
GO:0048729	P	tissue morphogenesis	7	334	327	60319	0.0027	0.28	// Glyma17g34450.1 // Glyma04g05960.1 // Glyma11g12580.1 // Glyma15g15270.1 // Glyma17g02470.1 // Glyma12g01630.1 // Glyma06g22360.1
GO:0006996	P	organelle organization	41	334	4703	60319	0.0029	0.28	// Glyma02g38370.1 // Glyma05g26480.1 // Glyma13g44390.1 // Glyma11g05040.1 // Glyma17g29140.1 // Glyma20g33110.1 // Glyma20g33630.1 // Glyma02g16630.1 // Glyma12g01630.1 // Glyma06g12160.1 // Glyma12g29640.1 // Glyma05g33810.1 // Glyma08g19070.1 // Glyma11g12580.1 // Glyma12g07850.1 // Glyma01g00430.1 // Glyma15g01510.1 // Glyma19g35620.1 // Glyma17g34450.1 // Glyma04g05480.1 // Glyma19g36140.1 …
GO:0016071	P	mRNA metabolic process	14	334	1093	60319	0.0037	0.34	// Glyma04g43500.1 // Glyma15g06030.1 // Glyma06g09310.1 // Glyma19g24310.1 // Glyma17g00560.1 // Glyma20g33110.1 // Glyma10g02700.1 // Glyma06g08480.1 // Glyma02g08870.1 // Glyma04g06310.1 // Glyma17g02470.1 // Glyma06g22360.1 // Glyma01g36670.1 // Glyma12g36950.1
GO:0048731	P	system development	49	334	6096	60319	0.0055	0.49	// Glyma11g01180.1 // Glyma10g44570.1 // Glyma04g32680.1 // Glyma08g05860.1 // Glyma13g44390.1 // Glyma13g33460.1 // Glyma12g01630.1 // Glyma15g06040.1 // Glyma08g15560.1 // Glyma01g36000.1 // Glyma12g27400.1 // Glyma08g17960.1 // Glyma11g12580.1 // Glyma10g28530.1 // Glyma03g36070.1 // Glyma12g07590.1 // Glyma07g37220.1 // Glyma05g04660.1 // Glyma15g01510.1 // Glyma01g34840.1 // Glyma13g42560.1 …
GO:0008104	P	protein localization	22	334	2193	60319	0.0061	0.5	// Glyma11g01370.1 // Glyma05g26480.1 // Glyma17g37870.1 // Glyma07g11590.1 // Glyma09g28260.1 // Glyma15g13700.1 // Glyma12g29640.1 // Glyma05g33810.1 // Glyma08g19070.1 // Glyma15g01510.1 // Glyma19g35620.1 // Glyma02g15070.1 // Glyma12g29450.2 // Glyma20g33630.1 // Glyma11g13380.1 // Glyma13g20090.1 // Glyma06g21130.1 // Glyma18g13250.1 // Glyma19g34940.1 // Glyma11g36760.1 // Glyma18g48380.1 …
GO:0006839	P	mitochondrial transport	6	334	289	60319	0.0062	0.5	// Glyma04g05480.1 // Glyma08g05860.1 // Glyma05g33810.1 // Glyma08g19070.1 // Glyma05g26480.1 // Glyma18g07540.1
GO:0010646	P	regulation of cell communication	12	334	926	60319	0.0064	0.5	// Glyma15g13700.1 // Glyma17g34450.1 // Glyma20g33630.1 // Glyma13g44390.1 // Glyma02g45770.1 // Glyma06g13600.1 // Glyma11g34170.1 // Glyma01g01470.1 // Glyma04g26840.1 // Glyma04g20330.1 // Glyma19g35620.1 // Glyma04g05960.1
GO:0002009	P	morphogenesis of an epithelium	6	334	295	60319	0.0068	0.51	// Glyma17g34450.1 // Glyma17g02470.1 // Glyma15g15270.1 // Glyma06g22360.1 // Glyma12g01630.1 // Glyma04g05960.1
GO:0045184	P	establishment of protein localization	20	334	1976	60319	0.008	0.54	// Glyma15g13700.1 // Glyma13g20090.1 // Glyma06g21130.1 // Glyma11g01370.1 // Glyma19g34940.1 // Glyma05g26480.1 // Glyma05g33810.1 // Glyma08g19070.1 // Glyma18g13250.1 // Glyma20g33630.1 // Glyma07g11590.1 // Glyma02g15070.1 // Glyma11g36760.1 // Glyma18g48380.1 // Glyma17g37870.1 // Glyma12g29450.2 // Glyma11g13380.1 // Glyma09g28260.1 // Glyma19g35620.1 // Glyma09g41590.2
GO:0010090	P	trichome morphogenesis	5	334	215	60319	0.0077	0.54	// Glyma11g09480.1 // Glyma15g01510.1 // Glyma07g09530.1 // Glyma08g17960.1 // Glyma12g03640.1
GO:0015031	P	protein transport	20	334	1972	60319	0.0078	0.54	// Glyma15g13700.1 // Glyma13g20090.1 // Glyma06g21130.1 // Glyma11g01370.1 // Glyma19g34940.1 // Glyma05g26480.1 // Glyma05g33810.1 // Glyma08g19070.1 // Glyma18g13250.1 // Glyma20g33630.1 // Glyma07g11590.1 // Glyma02g15070.1 // Glyma11g36760.1 // Glyma18g48380.1 // Glyma17g37870.1 // Glyma12g29450.2 // Glyma11g13380.1 // Glyma09g28260.1 // Glyma19g35620.1 // Glyma09g41590.2
GO:0044271	P	cellular nitrogen compound biosynthetic process	15	334	1352	60319	0.0095	0.6	// Glyma19g43150.1 // Glyma20g03040.1 // Glyma02g16630.1 // Glyma13g31620.1 // Glyma20g34160.1 // Glyma05g33810.1 // Glyma08g19070.1 // Glyma04g12370.1 // Glyma20g29590.1 // Glyma17g13830.1 // Glyma02g47490.1 // Glyma07g30970.1 // Glyma06g47430.1 // Glyma12g01500.1 // Glyma18g03000.1
GO:0060429	P	epithelium development	6	334	320	60319	0.0098	0.6	// Glyma17g34450.1 // Glyma17g02470.1 // Glyma15g15270.1 // Glyma06g22360.1 // Glyma12g01630.1 // Glyma04g05960.1
GO:0030029	P	actin filament-based process	9	334	629	60319	0.0095	0.6	// Glyma17g34450.1 // Glyma12g29640.1 // Glyma03g31120.1 // Glyma18g48210.1 // Glyma13g44390.1 // Glyma11g05040.1 // Glyma16g19540.1 // Glyma11g12580.1 // Glyma04g05960.1
GO:0040011	P	locomotion	12	334	989	60319	0.01	0.61	// Glyma04g32680.1 // Glyma13g44390.1 // Glyma15g15270.1 // Glyma11g12580.1 // Glyma01g03160.1 // Glyma10g02700.1 // Glyma04g06310.1 // Glyma20g24820.2 // Glyma06g22360.1 // Glyma12g01630.1 // Glyma15g01510.1 // Glyma01g34840.1
GO:0022008	P	neurogenesis	8	334	531	60319	0.011	0.61	// Glyma17g11760.1 // Glyma04g32680.1 // Glyma13g33460.1 // Glyma03g00670.1 // Glyma11g36760.1 // Glyma15g01510.1 // Glyma09g41590.2 // Glyma01g34840.1
GO:0048513	P	organ development	45	334	5778	60319	0.013	0.68	// Glyma11g01180.1 // Glyma10g44570.1 // Glyma08g17960.1 // Glyma08g05860.1 // Glyma13g44390.1 // Glyma13g33460.1 // Glyma12g01630.1 // Glyma15g06040.1 // Glyma08g15560.1 // Glyma01g36000.1 // Glyma12g27400.1 // Glyma11g12580.1 // Glyma10g28530.1 // Glyma03g36070.1 // Glyma12g07590.1 // Glyma07g37220.1 // Glyma05g04660.1 // Glyma15g01510.1 // Glyma01g34840.1 // Glyma13g42560.1 // Glyma17g34450.1 …
GO:0030036	P	actin cytoskeleton organization	8	334	552	60319	0.013	0.68	// Glyma17g34450.1 // Glyma12g29640.1 // Glyma03g31120.1 // Glyma18g48210.1 // Glyma13g44390.1 // Glyma11g05040.1 // Glyma11g12580.1 // Glyma04g05960.1
GO:0008033	P	tRNA processing	5	334	245	60319	0.013	0.68	// Glyma15g07970.3 // Glyma13g34680.1 // Glyma02g34060.1 // Glyma03g40600.1 // Glyma15g06040.1
GO:0006399	P	tRNA metabolic process	8	334	549	60319	0.013	0.68	// Glyma02g34060.1 // Glyma03g40600.1 // Glyma05g34820.1 // Glyma19g37550.1 // Glyma13g34680.1 // Glyma05g04660.1 // Glyma15g07970.3 // Glyma15g06040.1
GO:0048598	P	embryonic morphogenesis	6	334	347	60319	0.014	0.71	// Glyma19g24310.1 // Glyma11g12580.1 // Glyma15g15270.1 // Glyma11g36760.1 // Glyma17g02470.1 // Glyma06g22360.1
GO:0048870	P	cell motility	5	334	253	60319	0.015	0.71	// Glyma11g12580.1 // Glyma15g01510.1 // Glyma10g02700.1 // Glyma04g32680.1 // Glyma01g34840.1
GO:0007010	P	cytoskeleton organization	15	334	1447	60319	0.017	0.79	// Glyma11g09480.1 // Glyma17g34450.1 // Glyma12g29640.1 // Glyma07g09530.1 // Glyma18g48210.1 // Glyma13g44390.1 // Glyma11g05040.1 // Glyma20g33110.1 // Glyma11g12580.1 // Glyma12g36950.1 // Glyma15g01510.1 // Glyma19g35620.1 // Glyma04g05960.1 // Glyma18g22930.1 // Glyma03g31120.1
GO:0050877	P	neurological system process	8	334	596	60319	0.02	0.92	// Glyma17g34450.1 // Glyma04g05480.1 // Glyma08g11710.1 // Glyma20g38400.1 // Glyma06g11860.1 // Glyma13g33460.1 // Glyma11g34170.1 // Glyma04g05960.1
GO:0030154	P	cell differentiation	26	334	3062	60319	0.022	0.97	// Glyma04g32680.1 // Glyma08g40690.1 // Glyma13g44390.1 // Glyma13g33460.1 // Glyma15g06040.1 // Glyma08g17960.1 // Glyma11g15000.1 // Glyma03g36070.1 // Glyma11g12580.1 // Glyma10g02700.1 // Glyma02g08870.1 // Glyma15g01510.1 // Glyma12g03640.1 // Glyma17g34450.1 // Glyma11g12910.1 // Glyma03g00670.1 // Glyma02g03140.1 // Glyma11g34170.1 // Glyma08g09870.1 // Glyma01g34840.1 // Glyma11g09480.1 …
GO:0010026	P	trichome differentiation	5	334	281	60319	0.022	0.97	// Glyma11g09480.1 // Glyma15g01510.1 // Glyma07g09530.1 // Glyma08g17960.1 // Glyma12g03640.1
GO:0022622	P	root system development	6	334	1377	60319	0.77	1	// Glyma01g36000.1 // Glyma10g44570.1 // Glyma12g27400.1 // Glyma08g05860.1 // Glyma15g16270.1 // Glyma08g09870.1
GO:0022621	P	shoot system development	9	334	1669	60319	0.58	1	// Glyma11g09480.1 // Glyma07g09530.1 // Glyma08g17960.1 // Glyma08g05860.1 // Glyma03g36070.1 // Glyma17g05420.1 // Glyma15g01510.1 // Glyma12g01630.1 // Glyma12g03640.1
GO:0080090	P	regulation of primary metabolic process	37	334	8385	60319	0.95	1	// Glyma07g36830.1 // Glyma11g01370.1 // Glyma07g37220.1 // Glyma08g01130.1 // Glyma11g04060.1 // Glyma06g08480.1 // Glyma10g12210.1 // Glyma14g16040.1 // Glyma15g10550.1 // Glyma12g03690.1 // Glyma17g16360.1 // Glyma03g36070.1 // Glyma12g07590.1 // Glyma11g12580.1 // Glyma02g17160.1 // Glyma06g10280.1 // Glyma14g03850.1 // Glyma12g07800.2 // Glyma01g37370.1 // Glyma19g36140.1 // Glyma06g01070.1 …
GO:0019222	P	regulation of metabolic process	45	334	9258	60319	0.85	1	// Glyma07g36830.1 // Glyma11g01370.1 // Glyma07g37220.1 // Glyma05g23710.1 // Glyma08g01130.1 // Glyma03g07790.1 // Glyma11g04060.1 // Glyma06g08480.1 // Glyma10g12210.1 // Glyma14g16040.1 // Glyma04g26840.1 // Glyma01g41460.1 // Glyma15g06040.1 // Glyma15g10550.1 // Glyma12g29640.1 // Glyma12g03690.1 // Glyma17g16360.1 // Glyma03g36070.1 // Glyma12g07590.1 // Glyma11g12580.1 // Glyma02g17160.1 …
GO:0006519	P	cellular amino acid and derivative metabolic process	14	334	3012	60319	0.78	1	// Glyma19g43150.1 // Glyma20g03040.1 // Glyma13g31620.1 // Glyma20g34160.1 // Glyma13g44050.1 // Glyma04g12370.1 // Glyma05g34820.1 // Glyma19g37550.1 // Glyma20g29590.1 // Glyma05g04660.1 // Glyma04g02250.1 // Glyma11g35950.1 // Glyma18g52120.1 // Glyma18g03000.1
GO:0000087	P	M phase of mitotic cell cycle	5	334	636	60319	0.28	1	// Glyma15g01510.1 // Glyma11g34170.1 // Glyma07g09530.1 // Glyma12g07850.1 // Glyma20g33110.1
GO:0048584	P	positive regulation of response to stimulus	5	334	465	60319	0.12	1	// Glyma04g26840.1 // Glyma13g44390.1 // Glyma04g05960.1 // Glyma01g01470.1 // Glyma17g34450.1
GO:0048468	P	cell development	17	334	1894	60319	0.037	1	// Glyma11g09480.1 // Glyma17g34450.1 // Glyma01g34840.1 // Glyma07g09530.1 // Glyma08g17960.1 // Glyma11g36760.1 // Glyma11g15000.1 // Glyma11g12580.1 // Glyma13g33460.1 // Glyma10g02700.1 // Glyma11g34170.1 // Glyma13g44390.1 // Glyma15g01510.1 // Glyma08g09870.1 // Glyma04g05960.1 // Glyma02g03140.1 // Glyma12g03640.1
GO:0010154	P	fruit development	13	334	2490	60319	0.62	1	// Glyma15g10550.1 // Glyma10g07590.1 // Glyma12g07800.2 // Glyma18g48210.1 // Glyma08g05860.1 // Glyma19g24310.1 // Glyma17g17380.1 // Glyma19g37550.1 // Glyma08g40690.1 // Glyma02g03140.1 // Glyma04g02250.1 // Glyma12g36950.1 // Glyma10g34820.1
GO:0010016	P	shoot morphogenesis	6	334	935	60319	0.42	1	// Glyma11g09480.1 // Glyma07g09530.1 // Glyma08g17960.1 // Glyma15g01510.1 // Glyma12g01630.1 // Glyma12g03640.1
GO:0043436	P	oxoacid metabolic process	21	334	3464	60319	0.37	1	// Glyma19g43150.1 // Glyma10g07590.1 // Glyma20g03040.1 // Glyma10g04680.1 // Glyma18g07540.1 // Glyma20g34160.1 // Glyma05g33810.1 // Glyma08g19070.1 // Glyma04g12370.1 // Glyma05g34820.1 // Glyma06g11860.1 // Glyma20g29590.1 // Glyma05g04660.1 // Glyma04g02250.1 // Glyma11g13380.1 // Glyma01g02330.1 // Glyma19g37550.1 // Glyma06g47430.1 // Glyma13g44050.1 // Glyma18g52120.1 // Glyma18g03000.1
GO:0007165	P	signal transduction	29	334	6436	60319	0.9	1	// Glyma10g00380.1 // Glyma07g37220.1 // Glyma13g44390.1 // Glyma05g23710.1 // Glyma06g08480.1 // Glyma02g47490.1 // Glyma04g20330.1 // Glyma15g13700.1 // Glyma12g29640.1 // Glyma02g45770.1 // Glyma06g13600.1 // Glyma11g12580.1 // Glyma12g07850.1 // Glyma06g10280.1 // Glyma19g35620.1 // Glyma17g34450.1 // Glyma07g36830.1 // Glyma14g03190.1 // Glyma06g18330.1 // Glyma03g00670.1 // Glyma15g15270.1 …
GO:0007166	P	cell surface receptor linked signaling pathway	6	334	1236	60319	0.68	1	// Glyma17g34450.1 // Glyma06g13600.1 // Glyma13g35440.1 // Glyma07g30960.1 // Glyma01g01470.1 // Glyma04g05960.1
GO:0016042	P	lipid catabolic process	5	334	401	60319	0.075	1	// Glyma11g13380.1 // Glyma20g38400.1 // Glyma20g08030.1 // Glyma04g02250.1 // Glyma15g16270.1
GO:0007005	P	mitochondrion organization	5	334	311	60319	0.031	1	// Glyma05g26480.1 // Glyma05g33810.1 // Glyma08g19070.1 // Glyma04g05480.1 // Glyma03g31120.1
GO:0032774	P	RNA biosynthetic process	20	334	4911	60319	0.94	1	// Glyma14g03850.1 // Glyma12g07800.2 // Glyma12g03690.1 // Glyma03g00670.1 // Glyma07g37220.1 // Glyma06g01070.1 // Glyma03g36070.1 // Glyma17g16360.1 // Glyma10g12530.1 // Glyma17g17380.1 // Glyma12g07590.1 // Glyma02g46690.1 // Glyma11g04060.1 // Glyma13g11400.1 // Glyma02g03140.1 // Glyma19g36140.1 // Glyma06g10280.1 // Glyma07g14770.1 // Glyma12g01630.1 // Glyma07g36830.1
GO:0009755	P	hormone-mediated signaling pathway	8	334	2078	60319	0.89	1	// Glyma17g34450.1 // Glyma07g37220.1 // Glyma03g29930.1 // Glyma06g18330.1 // Glyma02g03140.1 // Glyma01g01470.1 // Glyma04g20330.1 // Glyma04g05960.1
GO:0051716	P	cellular response to stimulus	23	334	4566	60319	0.71	1	// Glyma10g00380.1 // Glyma07g37220.1 // Glyma05g23710.1 // Glyma13g33460.1 // Glyma17g13830.1 // Glyma04g20330.1 // Glyma04g26840.1 // Glyma06g12160.1 // Glyma01g45490.1 // Glyma12g07850.1 // Glyma06g10280.1 // Glyma17g34450.1 // Glyma06g18330.1 // Glyma04g04530.2 // Glyma16g00890.1 // Glyma01g01470.1 // Glyma04g05960.1 // Glyma20g34060.1 // Glyma03g29930.1 // Glyma02g03140.1 // Glyma11g21600.1 …
GO:0010605	P	negative regulation of macromolecule metabolic process	6	334	1323	60319	0.74	1	// Glyma03g07790.1 // Glyma03g00670.1 // Glyma10g02700.1 // Glyma11g34170.1 // Glyma14g16040.1 // Glyma15g04780.1
GO:0010604	P	positive regulation of macromolecule metabolic process	5	334	677	60319	0.32	1	// Glyma09g39480.1 // Glyma17g11760.1 // Glyma19g36140.1 // Glyma11g34170.1 // Glyma17g16360.1
GO:0070727	P	cellular macromolecule localization	14	334	1687	60319	0.09	1	// Glyma15g13700.1 // Glyma13g20090.1 // Glyma06g21130.1 // Glyma11g01370.1 // Glyma05g26480.1 // Glyma05g33810.1 // Glyma08g19070.1 // Glyma18g13250.1 // Glyma02g15070.1 // Glyma11g36760.1 // Glyma17g37870.1 // Glyma11g13380.1 // Glyma09g41590.2 // Glyma07g11590.1
GO:0009966	P	regulation of signal transduction	10	334	891	60319	0.029	1	// Glyma15g13700.1 // Glyma17g34450.1 // Glyma20g33630.1 // Glyma13g44390.1 // Glyma02g45770.1 // Glyma06g13600.1 // Glyma01g01470.1 // Glyma04g20330.1 // Glyma19g35620.1 // Glyma04g05960.1
GO:0048869	P	cellular developmental process	31	334	4074	60319	0.047	1	// Glyma04g32680.1 // Glyma08g40690.1 // Glyma13g44390.1 // Glyma08g47670.1 // Glyma13g33460.1 // Glyma20g24820.2 // Glyma15g06040.1 // Glyma12g29640.1 // Glyma08g17960.1 // Glyma11g15000.1 // Glyma03g36070.1 // Glyma11g12580.1 // Glyma10g02700.1 // Glyma02g08870.1 // Glyma15g01510.1 // Glyma12g03640.1 // Glyma08g45730.1 // Glyma17g34450.1 // Glyma11g12910.1 // Glyma03g00670.1 // Glyma02g03140.1 …
GO:0009965	P	leaf morphogenesis	5	334	660	60319	0.3	1	// Glyma11g09480.1 // Glyma15g01510.1 // Glyma07g09530.1 // Glyma08g17960.1 // Glyma12g03640.1
GO:0070647	P	protein modification by small protein conjugation or removal	7	334	761	60319	0.13	1	// Glyma17g11760.1 // Glyma13g25690.1 // Glyma09g39480.1 // Glyma04g14270.1 // Glyma03g00670.1 // Glyma11g34170.1 // Glyma18g38570.1
GO:0048511	P	rhythmic process	5	334	353	60319	0.049	1	// Glyma06g10280.1 // Glyma13g33460.1 // Glyma16g00890.1 // Glyma02g03140.1 // Glyma17g16360.1
GO:0051246	P	regulation of protein metabolic process	5	334	937	60319	0.59	1	// Glyma09g39480.1 // Glyma10g02700.1 // Glyma11g34170.1 // Glyma11g01370.1 // Glyma01g34840.1
GO:0006260	P	DNA replication	5	334	999	60319	0.65	1	// Glyma17g33020.1 // Glyma12g01630.1 // Glyma15g18120.1 // Glyma02g38370.1 // Glyma12g03640.1
GO:0002164	P	larval development	5	334	1323	60319	0.86	1	// Glyma04g43500.1 // Glyma06g22360.1 // Glyma11g36760.1 // Glyma12g01630.1 // Glyma13g35440.1
GO:0016310	P	phosphorylation	20	334	4498	60319	0.87	1	// Glyma15g10550.1 // Glyma11g01180.1 // Glyma06g06810.1 // Glyma06g47430.1 // Glyma02g48030.1 // Glyma10g28530.1 // Glyma20g35970.2 // Glyma02g45770.1 // Glyma07g36830.1 // Glyma07g31700.1 // Glyma01g34840.1 // Glyma06g08480.1 // Glyma12g07850.1 // Glyma12g29640.1 // Glyma20g24820.2 // Glyma06g09430.1 // Glyma14g03190.1 // Glyma04g14270.1 // Glyma18g47590.1 // Glyma10g40100.1
GO:0048518	P	positive regulation of biological process	21	334	3317	60319	0.3	1	// Glyma17g34450.1 // Glyma17g11760.1 // Glyma10g02700.1 // Glyma19g36140.1 // Glyma17g16360.1 // Glyma13g44390.1 // Glyma05g23710.1 // Glyma09g39480.1 // Glyma12g29640.1 // Glyma04g05960.1 // Glyma03g00670.1 // Glyma01g03160.1 // Glyma16g00890.1 // Glyma11g34170.1 // Glyma01g01470.1 // Glyma04g06310.1 // Glyma20g24820.2 // Glyma04g26840.1 // Glyma17g02470.1 // Glyma12g01630.1 // Glyma13g35440.1
GO:0048519	P	negative regulation of biological process	12	334	2967	60319	0.9	1	// Glyma11g36760.1 // Glyma06g13600.1 // Glyma03g07790.1 // Glyma04g26840.1 // Glyma03g00670.1 // Glyma10g02700.1 // Glyma11g34170.1 // Glyma14g16040.1 // Glyma04g20330.1 // Glyma15g04780.1 // Glyma01g41460.1 // Glyma02g03140.1
GO:0034621	P	cellular macromolecular complex subunit organization	12	334	1484	60319	0.13	1	// Glyma12g29640.1 // Glyma11g01370.1 // Glyma18g48210.1 // Glyma13g19160.1 // Glyma13g44390.1 // Glyma20g33110.1 // Glyma13g25690.1 // Glyma11g12580.1 // Glyma10g02700.1 // Glyma02g08870.1 // Glyma19g24310.1 // Glyma18g22930.1
GO:0046483	P	heterocycle metabolic process	15	334	1915	60319	0.12	1	// Glyma10g07590.1 // Glyma06g47430.1 // Glyma13g31620.1 // Glyma07g34330.1 // Glyma08g40690.1 // Glyma05g33810.1 // Glyma08g19070.1 // Glyma04g12370.1 // Glyma13g34680.1 // Glyma11g12580.1 // Glyma13g19040.1 // Glyma02g47490.1 // Glyma18g03000.1 // Glyma02g16630.1 // Glyma06g12160.1
GO:0006730	P	one-carbon metabolic process	6	334	576	60319	0.1	1	// Glyma10g07590.1 // Glyma06g01070.1 // Glyma11g34170.1 // Glyma05g04600.1 // Glyma15g07970.3 // Glyma15g06040.1
GO:0009059	P	macromolecule biosynthetic process	56	334	11536	60319	0.88	1	// Glyma07g36830.1 // Glyma17g17380.1 // Glyma17g33020.1 // Glyma02g38370.1 // Glyma07g37220.1 // Glyma08g47670.1 // Glyma15g18120.1 // Glyma06g09560.1 // Glyma11g04060.1 // Glyma06g08480.1 // Glyma10g12210.1 // Glyma14g16040.1 // Glyma19g37550.1 // Glyma12g01630.1 // Glyma04g43200.1 // Glyma15g10550.1 // Glyma12g03690.1 // Glyma17g16360.1 // Glyma03g36070.1 // Glyma05g34820.1 // Glyma12g07590.1 …
GO:0019725	P	cellular homeostasis	7	334	1076	60319	0.39	1	// Glyma20g38400.1 // Glyma12g29450.2 // Glyma13g33460.1 // Glyma20g09370.1 // Glyma06g46940.1 // Glyma11g35950.1 // Glyma13g34610.1
GO:0034470	P	ncRNA processing	6	334	651	60319	0.16	1	// Glyma02g34060.1 // Glyma03g40600.1 // Glyma13g34680.1 // Glyma06g23290.1 // Glyma15g07970.3 // Glyma15g06040.1
GO:0006281	P	DNA repair	5	334	858	60319	0.52	1	// Glyma17g13830.1 // Glyma01g45490.1 // Glyma20g34060.1 // Glyma11g21600.1 // Glyma06g12160.1
GO:0060255	P	regulation of macromolecule metabolic process	38	334	8582	60319	0.94	1	// Glyma07g36830.1 // Glyma11g01370.1 // Glyma07g37220.1 // Glyma08g01130.1 // Glyma03g07790.1 // Glyma11g04060.1 // Glyma06g08480.1 // Glyma10g12210.1 // Glyma14g16040.1 // Glyma01g41460.1 // Glyma15g06040.1 // Glyma15g10550.1 // Glyma12g03690.1 // Glyma17g16360.1 // Glyma03g36070.1 // Glyma12g07590.1 // Glyma02g17160.1 // Glyma06g10280.1 // Glyma14g03850.1 // Glyma12g07800.2 // Glyma01g37370.1 …
GO:0048583	P	regulation of response to stimulus	6	334	1166	60319	0.63	1	// Glyma17g34450.1 // Glyma13g44390.1 // Glyma01g01470.1 // Glyma04g20330.1 // Glyma04g26840.1 // Glyma04g05960.1
GO:0034645	P	cellular macromolecule biosynthetic process	56	334	11457	60319	0.87	1	// Glyma07g36830.1 // Glyma17g17380.1 // Glyma17g33020.1 // Glyma02g38370.1 // Glyma07g37220.1 // Glyma08g47670.1 // Glyma15g18120.1 // Glyma06g09560.1 // Glyma11g04060.1 // Glyma06g08480.1 // Glyma10g12210.1 // Glyma14g16040.1 // Glyma19g37550.1 // Glyma12g01630.1 // Glyma04g43200.1 // Glyma15g10550.1 // Glyma12g03690.1 // Glyma17g16360.1 // Glyma03g36070.1 // Glyma05g34820.1 // Glyma12g07590.1 …
GO:0003006	P	reproductive developmental process	30	334	4997	60319	0.35	1	// Glyma11g01180.1 // Glyma17g17380.1 // Glyma08g17960.1 // Glyma10g07590.1 // Glyma08g05860.1 // Glyma13g44390.1 // Glyma13g33460.1 // Glyma14g16040.1 // Glyma01g41460.1 // Glyma02g16630.1 // Glyma12g01630.1 // Glyma15g06040.1 // Glyma15g10550.1 // Glyma11g12580.1 // Glyma11g15000.1 // Glyma19g37550.1 // Glyma08g40690.1 // Glyma04g02250.1 // Glyma10g34820.1 // Glyma12g07800.2 // Glyma03g42510.1 …
GO:0008361	P	regulation of cell size	5	334	1638	60319	0.95	1	// Glyma08g45730.1 // Glyma11g12580.1 // Glyma15g01510.1 // Glyma08g09870.1 // Glyma12g29640.1
GO:0030163	P	protein catabolic process	6	334	2880	60319	1	1	// Glyma17g11760.1 // Glyma11g01370.1 // Glyma09g39480.1 // Glyma03g00670.1 // Glyma11g34170.1 // Glyma04g20330.1
GO:0010035	P	response to inorganic substance	6	334	992	60319	0.47	1	// Glyma05g23710.1 // Glyma06g46940.1 // Glyma07g04160.1 // Glyma18g07540.1 // Glyma06g13820.1 // Glyma01g36670.1
GO:0051707	P	response to other organism	10	334	3591	60319	1	1	// Glyma07g36830.1 // Glyma11g01370.1 // Glyma08g17960.1 // Glyma18g38570.1 // Glyma03g36070.1 // Glyma05g23710.1 // Glyma12g07850.1 // Glyma04g02250.1 // Glyma04g26840.1 // Glyma06g13820.1
GO:0010033	P	response to organic substance	21	334	6152	60319	1	1	// Glyma06g18330.1 // Glyma17g34450.1 // Glyma07g36830.1 // Glyma12g07850.1 // Glyma11g01370.1 // Glyma01g36000.1 // Glyma07g37220.1 // Glyma05g23710.1 // Glyma03g29930.1 // Glyma13g33460.1 // Glyma02g03140.1 // Glyma06g46940.1 // Glyma07g04160.1 // Glyma01g01470.1 // Glyma15g16270.1 // Glyma17g12910.1 // Glyma04g20330.1 // Glyma20g31000.1 // Glyma04g05960.1 // Glyma18g52120.1 // Glyma01g40260.2
GO:0042180	P	cellular ketone metabolic process	21	334	3529	60319	0.4	1	// Glyma19g43150.1 // Glyma10g07590.1 // Glyma20g03040.1 // Glyma10g04680.1 // Glyma18g07540.1 // Glyma20g34160.1 // Glyma05g33810.1 // Glyma08g19070.1 // Glyma04g12370.1 // Glyma05g34820.1 // Glyma06g11860.1 // Glyma20g29590.1 // Glyma05g04660.1 // Glyma04g02250.1 // Glyma11g13380.1 // Glyma01g02330.1 // Glyma19g37550.1 // Glyma06g47430.1 // Glyma13g44050.1 // Glyma18g52120.1 // Glyma18g03000.1
GO:0006575	P	cellular amino acid derivative metabolic process	5	334	1544	60319	0.93	1	// Glyma18g03000.1 // Glyma04g12370.1 // Glyma11g35950.1 // Glyma04g02250.1 // Glyma13g31620.1
GO:0044248	P	cellular catabolic process	16	334	3308	60319	0.74	1	// Glyma17g11760.1 // Glyma15g06030.1 // Glyma04g26840.1 // Glyma11g08920.1 // Glyma09g39480.1 // Glyma04g20330.1 // Glyma08g06270.1 // Glyma11g34170.1 // Glyma18g48380.1 // Glyma04g02250.1 // Glyma15g16270.1 // Glyma11g13380.1 // Glyma20g38400.1 // Glyma11g35950.1 // Glyma20g08030.1 // Glyma06g12160.1
GO:0065008	P	regulation of biological quality	21	334	4152	60319	0.7	1	// Glyma08g45730.1 // Glyma07g38160.1 // Glyma12g29640.1 // Glyma20g38400.1 // Glyma11g12580.1 // Glyma05g33810.1 // Glyma08g19070.1 // Glyma04g05480.1 // Glyma13g34680.1 // Glyma13g33460.1 // Glyma20g09370.1 // Glyma06g12160.1 // Glyma11g34170.1 // Glyma12g29450.2 // Glyma20g24820.2 // Glyma06g46940.1 // Glyma15g01510.1 // Glyma08g09870.1 // Glyma20g31000.1 // Glyma11g35950.1 // Glyma13g34610.1
GO:0009607	P	response to biotic stimulus	11	334	3830	60319	1	1	// Glyma07g36830.1 // Glyma11g01370.1 // Glyma08g17960.1 // Glyma18g38570.1 // Glyma03g36070.1 // Glyma05g23710.1 // Glyma12g07850.1 // Glyma04g02250.1 // Glyma04g26840.1 // Glyma17g12910.1 // Glyma06g13820.1
GO:0016192	P	vesicle-mediated transport	16	334	1723	60319	0.033	1	// Glyma11g01180.1 // Glyma06g21130.1 // Glyma20g33630.1 // Glyma11g12580.1 // Glyma18g13250.1 // Glyma10g44570.1 // Glyma03g00670.1 // Glyma15g15270.1 // Glyma11g36760.1 // Glyma03g03120.1 // Glyma17g37870.1 // Glyma15g16270.1 // Glyma09g41590.2 // Glyma19g35620.1 // Glyma07g11590.1 // Glyma03g31120.1
GO:0009605	P	response to external stimulus	14	334	2368	60319	0.44	1	// Glyma11g01180.1 // Glyma06g21130.1 // Glyma08g40980.1 // Glyma02g43090.1 // Glyma13g44390.1 // Glyma09g39480.1 // Glyma15g15270.1 // Glyma15g06040.1 // Glyma01g03160.1 // Glyma12g07850.1 // Glyma15g16270.1 // Glyma04g26840.1 // Glyma01g36860.2 // Glyma11g35950.1
GO:0019538	P	protein metabolic process	69	334	12329	60319	0.48	1	// Glyma20g35970.2 // Glyma11g01180.1 // Glyma11g05490.1 // Glyma02g48030.1 // Glyma11g01370.1 // Glyma13g44390.1 // Glyma17g10570.1 // Glyma07g36830.1 // Glyma06g09560.1 // Glyma13g33460.1 // Glyma06g08480.1 // Glyma07g04550.1 // Glyma08g40840.1 // Glyma05g04600.1 // Glyma20g24820.2 // Glyma04g20330.1 // Glyma19g37550.1 // Glyma07g31700.1 // Glyma14g03190.1 // Glyma15g10550.1 // Glyma13g05340.1 …
GO:0016053	P	organic acid biosynthetic process	10	334	1684	60319	0.46	1	// Glyma19g43150.1 // Glyma20g03040.1 // Glyma10g04680.1 // Glyma20g34160.1 // Glyma05g33810.1 // Glyma08g19070.1 // Glyma06g11860.1 // Glyma20g29590.1 // Glyma06g47430.1 // Glyma18g03000.1
GO:0048878	P	chemical homeostasis	5	334	998	60319	0.65	1	// Glyma13g33460.1 // Glyma07g38160.1 // Glyma06g46940.1 // Glyma20g38400.1 // Glyma12g29450.2
GO:0048507	P	meristem development	5	334	911	60319	0.57	1	// Glyma08g15560.1 // Glyma10g28530.1 // Glyma12g07800.2 // Glyma03g36070.1 // Glyma03g42510.1
GO:0007154	P	cell communication	17	334	7238	60319	1	1	// Glyma15g13700.1 // Glyma17g34450.1 // Glyma04g05480.1 // Glyma20g38400.1 // Glyma20g33630.1 // Glyma13g44390.1 // Glyma02g45770.1 // Glyma06g13600.1 // Glyma04g05960.1 // Glyma04g26840.1 // Glyma13g33460.1 // Glyma11g34170.1 // Glyma01g01470.1 // Glyma15g16270.1 // Glyma04g20330.1 // Glyma19g35620.1 // Glyma11g35950.1
GO:0009792	P	embryonic development ending in birth or egg hatching	16	334	1894	60319	0.065	1	// Glyma04g43500.1 // Glyma04g05480.1 // Glyma11g12580.1 // Glyma19g24310.1 // Glyma15g15270.1 // Glyma11g12910.1 // Glyma17g02470.1 // Glyma03g00670.1 // Glyma01g03160.1 // Glyma11g36760.1 // Glyma04g06310.1 // Glyma20g24820.2 // Glyma15g40830.1 // Glyma12g01630.1 // Glyma06g22360.1 // Glyma12g36950.1
GO:0019637	P	organophosphate metabolic process	7	334	558	60319	0.038	1	// Glyma20g38400.1 // Glyma04g02250.1 // Glyma15g16270.1 // Glyma07g34030.1 // Glyma01g02900.1 // Glyma20g08030.1 // Glyma12g30080.1
GO:0032535	P	regulation of cellular component size	5	334	1714	60319	0.96	1	// Glyma08g45730.1 // Glyma11g12580.1 // Glyma15g01510.1 // Glyma08g09870.1 // Glyma12g29640.1
GO:0022607	P	cellular component assembly	17	334	2064	60319	0.071	1	// Glyma11g09480.1 // Glyma17g34450.1 // Glyma19g24310.1 // Glyma10g02700.1 // Glyma03g31120.1 // Glyma11g01370.1 // Glyma18g48210.1 // Glyma13g19160.1 // Glyma06g01070.1 // Glyma08g47670.1 // Glyma20g33110.1 // Glyma13g25690.1 // Glyma06g08480.1 // Glyma11g34170.1 // Glyma02g08870.1 // Glyma13g44390.1 // Glyma04g05960.1
GO:0006457	P	protein folding	5	334	912	60319	0.57	1	// Glyma04g33180.1 // Glyma18g08210.1 // Glyma19g01260.1 // Glyma17g00560.1 // Glyma08g40840.1
GO:0009893	P	positive regulation of metabolic process	6	334	791	60319	0.28	1	// Glyma17g11760.1 // Glyma19g36140.1 // Glyma17g16360.1 // Glyma09g39480.1 // Glyma11g34170.1 // Glyma04g26840.1
GO:0022603	P	regulation of anatomical structure morphogenesis	5	334	447	60319	0.11	1	// Glyma20g24820.2 // Glyma08g15560.1 // Glyma11g36760.1 // Glyma12g29640.1 // Glyma11g12580.1
GO:0006928	P	cellular component movement	5	334	356	60319	0.051	1	// Glyma11g12580.1 // Glyma15g01510.1 // Glyma10g02700.1 // Glyma04g32680.1 // Glyma01g34840.1
GO:0051674	P	localization of cell	5	334	357	60319	0.051	1	// Glyma11g12580.1 // Glyma15g01510.1 // Glyma10g02700.1 // Glyma04g32680.1 // Glyma01g34840.1
GO:0000226	P	microtubule cytoskeleton organization	7	334	823	60319	0.18	1	// Glyma11g09480.1 // Glyma07g09530.1 // Glyma20g33110.1 // Glyma11g12580.1 // Glyma15g01510.1 // Glyma18g22930.1 // Glyma12g36950.1
GO:0034660	P	ncRNA metabolic process	9	334	922	60319	0.075	1	// Glyma02g34060.1 // Glyma03g40600.1 // Glyma05g34820.1 // Glyma19g37550.1 // Glyma13g34680.1 // Glyma06g23290.1 // Glyma05g04660.1 // Glyma15g07970.3 // Glyma15g06040.1
GO:0007067	P	mitosis	5	334	609	60319	0.25	1	// Glyma15g01510.1 // Glyma11g34170.1 // Glyma07g09530.1 // Glyma12g07850.1 // Glyma20g33110.1
GO:0016051	P	carbohydrate biosynthetic process	8	334	1169	60319	0.32	1	// Glyma19g02690.1 // Glyma17g14780.1 // Glyma01g02330.1 // Glyma10g25500.1 // Glyma08g47670.1 // Glyma06g09560.1 // Glyma20g31360.1 // Glyma15g40830.1
GO:0050789	P	regulation of biological process	82	334	17035	60319	0.94	1	// Glyma07g36830.1 // Glyma01g34840.1 // Glyma15g06040.1 // Glyma08g17960.1 // Glyma17g34450.1 // Glyma07g37220.1 // Glyma13g44390.1 // Glyma05g23710.1 // Glyma08g01130.1 // Glyma03g07790.1 // Glyma04g26840.1 // Glyma11g04060.1 // Glyma06g08480.1 // Glyma10g12210.1 // Glyma14g16040.1 // Glyma04g20330.1 // Glyma20g24820.2 // Glyma01g41460.1 // Glyma03g29930.1 // Glyma12g01630.1 // Glyma07g31700.1 …
GO:0044267	P	cellular protein metabolic process	58	334	10546	60319	0.55	1	// Glyma20g35970.2 // Glyma11g01180.1 // Glyma02g48030.1 // Glyma13g44390.1 // Glyma17g10570.1 // Glyma07g36830.1 // Glyma06g09560.1 // Glyma13g33460.1 // Glyma06g08480.1 // Glyma07g04550.1 // Glyma08g40840.1 // Glyma05g04600.1 // Glyma20g24820.2 // Glyma04g20330.1 // Glyma19g37550.1 // Glyma07g31700.1 // Glyma15g10550.1 // Glyma13g05340.1 // Glyma12g29640.1 // Glyma10g28530.1 // Glyma18g38570.1 …
GO:0044264	P	cellular polysaccharide metabolic process	5	334	833	60319	0.49	1	// Glyma19g02690.1 // Glyma20g31360.1 // Glyma08g47670.1 // Glyma15g40830.1 // Glyma06g09560.1
GO:0051186	P	cofactor metabolic process	7	334	1192	60319	0.49	1	// Glyma10g07590.1 // Glyma13g31620.1 // Glyma11g08920.1 // Glyma07g30970.1 // Glyma02g47490.1 // Glyma06g47430.1 // Glyma11g35950.1
GO:0016049	P	cell growth	5	334	1558	60319	0.93	1	// Glyma08g45730.1 // Glyma11g12580.1 // Glyma15g01510.1 // Glyma08g09870.1 // Glyma12g29640.1
GO:0000902	P	cell morphogenesis	13	334	1796	60319	0.2	1	// Glyma08g45730.1 // Glyma11g09480.1 // Glyma12g29640.1 // Glyma07g09530.1 // Glyma08g17960.1 // Glyma13g44390.1 // Glyma11g12580.1 // Glyma11g36760.1 // Glyma20g24820.2 // Glyma15g01510.1 // Glyma08g09870.1 // Glyma18g22930.1 // Glyma12g03640.1
GO:0044260	P	cellular macromolecule metabolic process	120	334	21348	60319	0.44	1	// Glyma08g47670.1 // Glyma03g07790.1 // Glyma11g04060.1 // Glyma10g12210.1 // Glyma05g37380.1 // Glyma19g37550.1 // Glyma18g53310.1 // Glyma15g10550.1 // Glyma13g05340.1 // Glyma01g45490.1 // Glyma06g10280.1 // Glyma14g03850.1 // Glyma02g08870.1 // Glyma10g12530.1 // Glyma11g12910.1 // Glyma02g46690.1 // Glyma03g00670.1 // Glyma11g34170.1 // Glyma01g36670.1 // Glyma12g03640.1 // Glyma08g16200.1 …
GO:0016044	P	cellular membrane organization	12	334	1118	60319	0.024	1	// Glyma11g01180.1 // Glyma06g21130.1 // Glyma02g16630.1 // Glyma03g31120.1 // Glyma11g12580.1 // Glyma01g00430.1 // Glyma03g00670.1 // Glyma15g15270.1 // Glyma11g36760.1 // Glyma15g16270.1 // Glyma09g41590.2 // Glyma19g35620.1
GO:0006886	P	intracellular protein transport	14	334	1595	60319	0.064	1	// Glyma15g13700.1 // Glyma13g20090.1 // Glyma06g21130.1 // Glyma11g01370.1 // Glyma05g26480.1 // Glyma05g33810.1 // Glyma08g19070.1 // Glyma18g13250.1 // Glyma02g15070.1 // Glyma11g36760.1 // Glyma17g37870.1 // Glyma11g13380.1 // Glyma09g41590.2 // Glyma07g11590.1
GO:0090066	P	regulation of anatomical structure size	5	334	1730	60319	0.96	1	// Glyma08g45730.1 // Glyma11g12580.1 // Glyma15g01510.1 // Glyma08g09870.1 // Glyma12g29640.1
GO:0065003	P	macromolecular complex assembly	10	334	1535	60319	0.35	1	// Glyma19g24310.1 // Glyma11g01370.1 // Glyma18g48210.1 // Glyma13g19160.1 // Glyma06g01070.1 // Glyma20g33110.1 // Glyma13g25690.1 // Glyma10g02700.1 // Glyma02g08870.1 // Glyma13g44390.1
GO:0048589	P	developmental growth	5	334	1427	60319	0.9	1	// Glyma08g45730.1 // Glyma11g12580.1 // Glyma08g09870.1 // Glyma11g34170.1 // Glyma12g29640.1
GO:0065007	P	biological regulation	97	334	19260	60319	0.88	1	// Glyma07g38160.1 // Glyma08g17960.1 // Glyma03g07790.1 // Glyma11g04060.1 // Glyma10g12210.1 // Glyma05g37380.1 // Glyma01g41460.1 // Glyma15g10550.1 // Glyma11g01370.1 // Glyma05g33810.1 // Glyma06g10280.1 // Glyma19g35620.1 // Glyma14g03850.1 // Glyma02g08870.1 // Glyma02g46690.1 // Glyma03g00670.1 // Glyma16g00890.1 // Glyma11g34170.1 // Glyma01g01470.1 // Glyma08g09870.1 // Glyma01g03160.1 …
GO:0009628	P	response to abiotic stimulus	27	334	6757	60319	0.97	1	// Glyma10g00380.1 // Glyma13g25690.1 // Glyma13g33460.1 // Glyma07g04160.1 // Glyma01g41460.1 // Glyma01g40260.2 // Glyma01g45490.1 // Glyma01g02390.1 // Glyma12g07590.1 // Glyma06g46940.1 // Glyma12g07850.1 // Glyma06g10280.1 // Glyma18g03000.1 // Glyma17g34450.1 // Glyma07g36830.1 // Glyma01g37370.1 // Glyma13g31620.1 // Glyma12g03300.1 // Glyma03g00670.1 // Glyma16g00890.1 // Glyma04g02250.1 …
GO:0040009	P	regulation of growth rate	7	334	1068	60319	0.38	1	// Glyma03g00670.1 // Glyma01g03160.1 // Glyma04g06310.1 // Glyma20g24820.2 // Glyma17g02470.1 // Glyma12g01630.1 // Glyma13g35440.1
GO:0065009	P	regulation of molecular function	8	334	1131	60319	0.29	1	// Glyma15g10550.1 // Glyma15g13700.1 // Glyma12g29640.1 // Glyma01g36000.1 // Glyma09g39480.1 // Glyma11g12580.1 // Glyma11g34170.1 // Glyma19g35620.1
GO:0032259	P	methylation	5	334	479	60319	0.13	1	// Glyma15g07970.3 // Glyma06g01070.1 // Glyma11g34170.1 // Glyma15g06040.1 // Glyma05g04600.1
GO:0006512	P	ubiquitin cycle	5	334	367	60319	0.056	1	// Glyma09g39480.1 // Glyma11g34170.1 // Glyma18g48380.1 // Glyma04g32680.1 // Glyma12g03640.1
GO:0048646	P	anatomical structure formation involved in morphogenesis	8	334	1032	60319	0.22	1	// Glyma12g07800.2 // Glyma08g40690.1 // Glyma11g15000.1 // Glyma08g47670.1 // Glyma11g12580.1 // Glyma13g44390.1 // Glyma12g01630.1 // Glyma15g06040.1
GO:0018130	P	heterocycle biosynthetic process	6	334	414	60319	0.03	1	// Glyma06g47430.1 // Glyma13g31620.1 // Glyma04g12370.1 // Glyma02g47490.1 // Glyma02g16630.1 // Glyma18g03000.1
GO:0016265	P	death	11	334	1941	60319	0.51	1	// Glyma13g42560.1 // Glyma17g34450.1 // Glyma07g36830.1 // Glyma01g01470.1 // Glyma18g02310.1 // Glyma13g44390.1 // Glyma05g23710.1 // Glyma18g48380.1 // Glyma04g02250.1 // Glyma18g38570.1 // Glyma04g05960.1
GO:0009887	P	organ morphogenesis	14	334	1784	60319	0.12	1	// Glyma11g09480.1 // Glyma17g34450.1 // Glyma12g07800.2 // Glyma07g09530.1 // Glyma08g17960.1 // Glyma17g02470.1 // Glyma11g12580.1 // Glyma15g15270.1 // Glyma11g36760.1 // Glyma15g01510.1 // Glyma04g05960.1 // Glyma12g01630.1 // Glyma06g22360.1 // Glyma12g03640.1
GO:0019748	P	secondary metabolic process	5	334	1963	60319	0.98	1	// Glyma01g00430.1 // Glyma02g34060.1 // Glyma07g40340.1 // Glyma16g25390.1 // Glyma13g31620.1
GO:0048316	P	seed development	13	334	2391	60319	0.57	1	// Glyma15g10550.1 // Glyma10g07590.1 // Glyma12g07800.2 // Glyma18g48210.1 // Glyma08g05860.1 // Glyma19g24310.1 // Glyma17g17380.1 // Glyma19g37550.1 // Glyma08g40690.1 // Glyma02g03140.1 // Glyma04g02250.1 // Glyma12g36950.1 // Glyma10g34820.1
GO:0006629	P	lipid metabolic process	20	334	3120	60319	0.28	1	// Glyma18g07540.1 // Glyma18g01590.1 // Glyma20g38400.1 // Glyma16g25390.1 // Glyma01g00430.1 // Glyma02g34060.1 // Glyma07g40340.1 // Glyma06g11860.1 // Glyma11g13380.1 // Glyma01g03160.1 // Glyma11g13480.1 // Glyma04g02250.1 // Glyma15g16270.1 // Glyma10g04060.1 // Glyma10g04680.1 // Glyma15g40830.1 // Glyma01g02900.1 // Glyma07g34030.1 // Glyma20g08030.1 // Glyma12g30080.1
GO:0009308	P	amine metabolic process	14	334	2173	60319	0.32	1	// Glyma19g43150.1 // Glyma20g29590.1 // Glyma20g03040.1 // Glyma20g38400.1 // Glyma20g34160.1 // Glyma13g44050.1 // Glyma04g12370.1 // Glyma05g34820.1 // Glyma19g37550.1 // Glyma13g34680.1 // Glyma05g04660.1 // Glyma04g02250.1 // Glyma18g52120.1 // Glyma18g03000.1
GO:0009309	P	amine biosynthetic process	6	334	836	60319	0.32	1	// Glyma19g43150.1 // Glyma20g03040.1 // Glyma20g34160.1 // Glyma04g12370.1 // Glyma20g29590.1 // Glyma18g03000.1
GO:0050793	P	regulation of developmental process	12	334	2607	60319	0.78	1	// Glyma08g15560.1 // Glyma12g29640.1 // Glyma11g36760.1 // Glyma13g44390.1 // Glyma03g36070.1 // Glyma11g12580.1 // Glyma16g00890.1 // Glyma11g34170.1 // Glyma02g08870.1 // Glyma20g24820.2 // Glyma01g41460.1 // Glyma02g03140.1
GO:0006812	P	cation transport	6	334	1529	60319	0.85	1	// Glyma07g38160.1 // Glyma02g43090.1 // Glyma17g12910.1 // Glyma06g13820.1 // Glyma10g02520.1 // Glyma01g36860.2
GO:0006811	P	ion transport	9	334	2059	60319	0.81	1	// Glyma07g38160.1 // Glyma02g43090.1 // Glyma06g11150.1 // Glyma04g05480.1 // Glyma12g28860.1 // Glyma17g12910.1 // Glyma06g13820.1 // Glyma10g02520.1 // Glyma01g36860.2
GO:0050790	P	regulation of catalytic activity	7	334	946	60319	0.27	1	// Glyma15g13700.1 // Glyma01g36000.1 // Glyma12g29640.1 // Glyma09g39480.1 // Glyma11g12580.1 // Glyma11g34170.1 // Glyma19g35620.1
GO:0009889	P	regulation of biosynthetic process	31	334	7584	60319	0.97	1	// Glyma07g36830.1 // Glyma07g37220.1 // Glyma08g01130.1 // Glyma11g04060.1 // Glyma06g08480.1 // Glyma10g12210.1 // Glyma14g16040.1 // Glyma15g10550.1 // Glyma12g03690.1 // Glyma17g16360.1 // Glyma03g36070.1 // Glyma12g07590.1 // Glyma11g12580.1 // Glyma02g17160.1 // Glyma06g10280.1 // Glyma14g03850.1 // Glyma12g07800.2 // Glyma01g37370.1 // Glyma19g36140.1 // Glyma06g01070.1 // Glyma02g46690.1 …
GO:0050794	P	regulation of cellular process	72	334	14993	60319	0.93	1	// Glyma07g36830.1 // Glyma08g17960.1 // Glyma17g34450.1 // Glyma07g37220.1 // Glyma13g44390.1 // Glyma05g23710.1 // Glyma08g01130.1 // Glyma20g33110.1 // Glyma04g26840.1 // Glyma11g04060.1 // Glyma06g08480.1 // Glyma10g12210.1 // Glyma14g16040.1 // Glyma07g14770.1 // Glyma20g24820.2 // Glyma04g20330.1 // Glyma03g29930.1 // Glyma07g31700.1 // Glyma13g34610.1 // Glyma15g10550.1 // Glyma12g27400.1 …
GO:0006952	P	defense response	5	334	3271	60319	1	1	// Glyma18g38570.1 // Glyma05g23710.1 // Glyma13g31620.1 // Glyma12g07850.1 // Glyma04g02250.1
GO:0012501	P	programmed cell death	7	334	1766	60319	0.86	1	// Glyma13g42560.1 // Glyma18g02310.1 // Glyma13g44390.1 // Glyma05g23710.1 // Glyma18g48380.1 // Glyma04g02250.1 // Glyma18g38570.1
GO:0043412	P	macromolecule modification	41	334	6645	60319	0.26	1	// Glyma20g35970.2 // Glyma11g01180.1 // Glyma15g06040.1 // Glyma02g48030.1 // Glyma13g44390.1 // Glyma03g40600.1 // Glyma07g36830.1 // Glyma06g09560.1 // Glyma06g08480.1 // Glyma05g04600.1 // Glyma20g24820.2 // Glyma07g31700.1 // Glyma06g12160.1 // Glyma15g10550.1 // Glyma12g29640.1 // Glyma10g28530.1 // Glyma18g38570.1 // Glyma02g45770.1 // Glyma06g13600.1 // Glyma04g14270.1 // Glyma12g07850.1 …
GO:0051239	P	regulation of multicellular organismal process	8	334	1958	60319	0.85	1	// Glyma08g15560.1 // Glyma10g02700.1 // Glyma11g36760.1 // Glyma13g44390.1 // Glyma03g36070.1 // Glyma16g00890.1 // Glyma11g34170.1 // Glyma01g41460.1
GO:0009266	P	response to temperature stimulus	9	334	2582	60319	0.95	1	// Glyma12g07850.1 // Glyma05g08590.1 // Glyma12g07590.1 // Glyma13g33460.1 // Glyma01g02390.1 // Glyma06g46940.1 // Glyma04g02250.1 // Glyma06g10280.1 // Glyma01g41460.1
GO:0051234	P	establishment of localization	51	334	8686	60319	0.35	1	// Glyma11g01180.1 // Glyma07g38160.1 // Glyma17g37870.1 // Glyma11g01370.1 // Glyma08g05860.1 // Glyma13g44390.1 // Glyma10g44570.1 // Glyma04g03710.1 // Glyma20g33630.1 // Glyma18g07540.1 // Glyma09g28260.1 // Glyma07g11590.1 // Glyma15g13700.1 // Glyma11g12580.1 // Glyma05g33810.1 // Glyma08g19070.1 // Glyma20g32210.1 // Glyma05g26480.1 // Glyma06g46940.1 // Glyma17g12910.1 // Glyma19g35620.1 …
GO:0044238	P	primary metabolic process	179	334	30475	60319	0.14	1	// Glyma08g17960.1 // Glyma08g47670.1 // Glyma03g07790.1 // Glyma11g04060.1 // Glyma10g12210.1 // Glyma07g14770.1 // Glyma01g41460.1 // Glyma19g37550.1 // Glyma18g53310.1 // Glyma15g10550.1 // Glyma13g05340.1 // Glyma01g45490.1 // Glyma11g01370.1 // Glyma19g40940.1 // Glyma19g41310.1 // Glyma06g10280.1 // Glyma18g03000.1 // Glyma14g03850.1 // Glyma09g30070.2 // Glyma04g02250.1 // Glyma04g12370.1 …
GO:0034613	P	cellular protein localization	14	334	1647	60319	0.078	1	// Glyma15g13700.1 // Glyma13g20090.1 // Glyma06g21130.1 // Glyma11g01370.1 // Glyma05g26480.1 // Glyma05g33810.1 // Glyma08g19070.1 // Glyma18g13250.1 // Glyma02g15070.1 // Glyma11g36760.1 // Glyma17g37870.1 // Glyma11g13380.1 // Glyma09g41590.2 // Glyma07g11590.1
GO:0000003	P	reproduction	41	334	7295	60319	0.48	1	// Glyma11g01180.1 // Glyma17g17380.1 // Glyma08g17960.1 // Glyma10g07590.1 // Glyma08g05860.1 // Glyma13g44390.1 // Glyma13g33460.1 // Glyma14g16040.1 // Glyma20g24820.2 // Glyma01g41460.1 // Glyma02g16630.1 // Glyma12g01630.1 // Glyma15g06040.1 // Glyma15g10550.1 // Glyma11g12580.1 // Glyma11g15000.1 // Glyma19g37550.1 // Glyma08g40690.1 // Glyma04g02250.1 // Glyma10g34820.1 // Glyma12g07800.2 …
GO:0016070	P	RNA metabolic process	47	334	7315	60319	0.16	1	// Glyma17g17380.1 // Glyma15g06040.1 // Glyma07g37220.1 // Glyma03g40600.1 // Glyma07g36830.1 // Glyma03g07790.1 // Glyma13g34680.1 // Glyma11g04060.1 // Glyma06g08480.1 // Glyma20g24820.2 // Glyma19g37550.1 // Glyma12g01630.1 // Glyma01g36670.1 // Glyma12g03690.1 // Glyma17g16360.1 // Glyma03g36070.1 // Glyma05g34820.1 // Glyma12g07590.1 // Glyma02g08870.1 // Glyma06g10280.1 // Glyma17g02470.1 …
GO:0033692	P	cellular polysaccharide biosynthetic process	5	334	571	60319	0.21	1	// Glyma19g02690.1 // Glyma20g31360.1 // Glyma08g47670.1 // Glyma15g40830.1 // Glyma06g09560.1
GO:0006897	P	endocytosis	6	334	555	60319	0.092	1	// Glyma11g01180.1 // Glyma03g31120.1 // Glyma03g00670.1 // Glyma11g12580.1 // Glyma15g15270.1 // Glyma15g16270.1
GO:0000904	P	cell morphogenesis involved in differentiation	7	334	517	60319	0.027	1	// Glyma11g09480.1 // Glyma07g09530.1 // Glyma08g17960.1 // Glyma13g44390.1 // Glyma11g36760.1 // Glyma15g01510.1 // Glyma12g03640.1
GO:0046907	P	intracellular transport	22	334	2542	60319	0.028	1	// Glyma18g07540.1 // Glyma11g01370.1 // Glyma08g05860.1 // Glyma20g33630.1 // Glyma17g37870.1 // Glyma07g11590.1 // Glyma15g13700.1 // Glyma05g33810.1 // Glyma08g19070.1 // Glyma05g26480.1 // Glyma19g35620.1 // Glyma04g05480.1 // Glyma03g42510.1 // Glyma02g15070.1 // Glyma10g12530.1 // Glyma11g13380.1 // Glyma18g22930.1 // Glyma13g20090.1 // Glyma06g21130.1 // Glyma18g13250.1 // Glyma11g36760.1 …
GO:0046394	P	carboxylic acid biosynthetic process	10	334	1684	60319	0.46	1	// Glyma19g43150.1 // Glyma20g03040.1 // Glyma10g04680.1 // Glyma20g34160.1 // Glyma05g33810.1 // Glyma08g19070.1 // Glyma06g11860.1 // Glyma20g29590.1 // Glyma06g47430.1 // Glyma18g03000.1
GO:0050896	P	response to stimulus	67	334	16989	60319	1	1	// Glyma11g01180.1 // Glyma11g01370.1 // Glyma10g00380.1 // Glyma07g37220.1 // Glyma13g44390.1 // Glyma05g23710.1 // Glyma13g33460.1 // Glyma06g08480.1 // Glyma17g13830.1 // Glyma07g04160.1 // Glyma18g07540.1 // Glyma04g20330.1 // Glyma01g41460.1 // Glyma03g29930.1 // Glyma12g01630.1 // Glyma15g06040.1 // Glyma13g31620.1 // Glyma01g36000.1 // Glyma12g29640.1 // Glyma01g45490.1 // Glyma08g17960.1 …
GO:0050890	P	cognition	5	334	357	60319	0.051	1	// Glyma17g34450.1 // Glyma08g11710.1 // Glyma20g38400.1 // Glyma04g05960.1 // Glyma06g11860.1
GO:0006950	P	response to stress	38	334	10512	60319	1	1	// Glyma11g01180.1 // Glyma11g01370.1 // Glyma13g44390.1 // Glyma05g23710.1 // Glyma13g33460.1 // Glyma06g08480.1 // Glyma17g13830.1 // Glyma07g04160.1 // Glyma18g07540.1 // Glyma01g41460.1 // Glyma08g40980.1 // Glyma15g06040.1 // Glyma06g12160.1 // Glyma12g29640.1 // Glyma01g45490.1 // Glyma18g38570.1 // Glyma01g02390.1 // Glyma12g07590.1 // Glyma06g46940.1 // Glyma12g07850.1 // Glyma01g40260.2 …
GO:0040008	P	regulation of growth	10	334	1654	60319	0.43	1	// Glyma12g29640.1 // Glyma03g00670.1 // Glyma01g03160.1 // Glyma10g02700.1 // Glyma11g34170.1 // Glyma04g06310.1 // Glyma20g24820.2 // Glyma17g02470.1 // Glyma12g01630.1 // Glyma13g35440.1
GO:0048367	P	shoot development	8	334	1663	60319	0.7	1	// Glyma11g09480.1 // Glyma07g09530.1 // Glyma08g17960.1 // Glyma03g36070.1 // Glyma17g05420.1 // Glyma15g01510.1 // Glyma12g01630.1 // Glyma12g03640.1
GO:0006355	P	regulation of transcription, DNA-dependent	17	334	4509	60319	0.97	1	// Glyma14g03850.1 // Glyma12g07800.2 // Glyma12g03690.1 // Glyma03g00670.1 // Glyma07g37220.1 // Glyma06g01070.1 // Glyma03g36070.1 // Glyma17g16360.1 // Glyma07g36830.1 // Glyma12g07590.1 // Glyma02g46690.1 // Glyma11g04060.1 // Glyma02g03140.1 // Glyma19g36140.1 // Glyma06g10280.1 // Glyma07g14770.1 // Glyma13g11400.1
GO:0048364	P	root development	6	334	1377	60319	0.77	1	// Glyma01g36000.1 // Glyma10g44570.1 // Glyma12g27400.1 // Glyma08g05860.1 // Glyma15g16270.1 // Glyma08g09870.1
GO:0006350	P	transcription	35	334	7675	60319	0.91	1	// Glyma07g36830.1 // Glyma17g17380.1 // Glyma07g37220.1 // Glyma08g01130.1 // Glyma11g04060.1 // Glyma06g08480.1 // Glyma10g12210.1 // Glyma14g16040.1 // Glyma12g01630.1 // Glyma15g10550.1 // Glyma12g03690.1 // Glyma17g16360.1 // Glyma03g36070.1 // Glyma12g07590.1 // Glyma02g17160.1 // Glyma06g10280.1 // Glyma14g03850.1 // Glyma12g07800.2 // Glyma01g37370.1 // Glyma19g36140.1 // Glyma06g01070.1 …
GO:0006351	P	transcription, DNA-dependent	20	334	4902	60319	0.94	1	// Glyma14g03850.1 // Glyma12g07800.2 // Glyma12g03690.1 // Glyma03g00670.1 // Glyma07g37220.1 // Glyma06g01070.1 // Glyma03g36070.1 // Glyma17g16360.1 // Glyma10g12530.1 // Glyma17g17380.1 // Glyma12g07590.1 // Glyma02g46690.1 // Glyma11g04060.1 // Glyma13g11400.1 // Glyma02g03140.1 // Glyma19g36140.1 // Glyma06g10280.1 // Glyma07g14770.1 // Glyma12g01630.1 // Glyma07g36830.1
GO:0009117	P	nucleotide metabolic process	5	334	1045	60319	0.69	1	// Glyma08g40690.1 // Glyma07g30970.1 // Glyma06g12160.1 // Glyma11g12580.1 // Glyma07g34330.1
GO:0006753	P	nucleoside phosphate metabolic process	5	334	1045	60319	0.69	1	// Glyma08g40690.1 // Glyma07g30970.1 // Glyma06g12160.1 // Glyma11g12580.1 // Glyma07g34330.1
GO:0051171	P	regulation of nitrogen compound metabolic process	32	334	7577	60319	0.96	1	// Glyma07g36830.1 // Glyma07g37220.1 // Glyma08g01130.1 // Glyma11g04060.1 // Glyma06g08480.1 // Glyma10g12210.1 // Glyma14g16040.1 // Glyma15g10550.1 // Glyma12g03690.1 // Glyma17g16360.1 // Glyma03g36070.1 // Glyma12g07590.1 // Glyma11g12580.1 // Glyma02g17160.1 // Glyma06g10280.1 // Glyma14g03850.1 // Glyma12g07800.2 // Glyma01g37370.1 // Glyma19g36140.1 // Glyma06g01070.1 // Glyma02g46690.1 …
GO:0008152	P	metabolic process	210	334	34843	60319	0.033	1	// Glyma08g47730.1 // Glyma08g17960.1 // Glyma10g07590.1 // Glyma08g05860.1 // Glyma04g34880.1 // Glyma08g47670.1 // Glyma03g07790.1 // Glyma11g04060.1 // Glyma10g12210.1 // Glyma07g14770.1 // Glyma01g41460.1 // Glyma19g37550.1 // Glyma18g53310.1 // Glyma15g10550.1 // Glyma13g05340.1 // Glyma01g45490.1 // Glyma11g01370.1 // Glyma05g33810.1 // Glyma03g36070.1 // Glyma19g40940.1 // Glyma19g41310.1 …
GO:0070271	P	protein complex biogenesis	6	334	993	60319	0.47	1	// Glyma11g01370.1 // Glyma18g48210.1 // Glyma13g19160.1 // Glyma06g01070.1 // Glyma13g44390.1 // Glyma13g25690.1
GO:0044265	P	cellular macromolecule catabolic process	7	334	2102	60319	0.95	1	// Glyma17g11760.1 // Glyma15g06030.1 // Glyma09g39480.1 // Glyma08g06270.1 // Glyma11g34170.1 // Glyma04g20330.1 // Glyma06g12160.1
GO:0009314	P	response to radiation	11	334	2699	60319	0.88	1	// Glyma10g00380.1 // Glyma01g45490.1 // Glyma13g31620.1 // Glyma13g25690.1 // Glyma12g03300.1 // Glyma03g00670.1 // Glyma16g00890.1 // Glyma06g10280.1 // Glyma01g37370.1 // Glyma02g03140.1 // Glyma18g03000.1
GO:0050801	P	ion homeostasis	5	334	700	60319	0.35	1	// Glyma13g33460.1 // Glyma07g38160.1 // Glyma06g46940.1 // Glyma20g38400.1 // Glyma12g29450.2
GO:0019953	P	sexual reproduction	9	334	1148	60319	0.19	1	// Glyma20g38400.1 // Glyma11g15000.1 // Glyma07g30960.1 // Glyma03g29930.1 // Glyma11g12580.1 // Glyma01g03160.1 // Glyma10g02700.1 // Glyma12g01630.1 // Glyma11g35950.1
GO:0051128	P	regulation of cellular component organization	7	334	818	60319	0.17	1	// Glyma12g29640.1 // Glyma20g33110.1 // Glyma11g12580.1 // Glyma11g36760.1 // Glyma11g34170.1 // Glyma20g24820.2 // Glyma13g35440.1
GO:0009791	P	post-embryonic development	35	334	4686	60319	0.045	1	// Glyma10g07590.1 // Glyma17g17380.1 // Glyma08g17960.1 // Glyma08g05860.1 // Glyma13g25690.1 // Glyma10g44570.1 // Glyma14g16040.1 // Glyma01g41460.1 // Glyma02g16630.1 // Glyma12g01630.1 // Glyma13g35440.1 // Glyma15g10550.1 // Glyma01g36000.1 // Glyma19g37550.1 // Glyma08g40690.1 // Glyma04g02250.1 // Glyma10g34820.1 // Glyma13g42560.1 // Glyma17g34450.1 // Glyma12g07800.2 // Glyma01g37370.1 …
GO:0009790	P	embryonic development	24	334	4359	60319	0.54	1	// Glyma10g07590.1 // Glyma17g17380.1 // Glyma08g40690.1 // Glyma20g24820.2 // Glyma12g01630.1 // Glyma15g10550.1 // Glyma19g37550.1 // Glyma11g12580.1 // Glyma04g02250.1 // Glyma17g02470.1 // Glyma10g34820.1 // Glyma04g05480.1 // Glyma11g12910.1 // Glyma03g00670.1 // Glyma15g15270.1 // Glyma02g03140.1 // Glyma06g22360.1 // Glyma04g43500.1 // Glyma19g24310.1 // Glyma01g03160.1 // Glyma11g36760.1 …
GO:0009793	P	embryonic development ending in seed dormancy	10	334	2101	60319	0.73	1	// Glyma15g10550.1 // Glyma10g07590.1 // Glyma17g17380.1 // Glyma08g40690.1 // Glyma19g24310.1 // Glyma19g37550.1 // Glyma02g03140.1 // Glyma04g02250.1 // Glyma12g36950.1 // Glyma10g34820.1
GO:0070882	P	cellular cell wall organization or biogenesis	5	334	1294	60319	0.84	1	// Glyma15g01510.1 // Glyma06g08480.1 // Glyma19g37550.1 // Glyma19g40940.1 // Glyma06g09560.1
GO:0009416	P	response to light stimulus	11	334	2643	60319	0.87	1	// Glyma10g00380.1 // Glyma01g45490.1 // Glyma13g31620.1 // Glyma13g25690.1 // Glyma12g03300.1 // Glyma03g00670.1 // Glyma16g00890.1 // Glyma06g10280.1 // Glyma01g37370.1 // Glyma02g03140.1 // Glyma18g03000.1
GO:0070887	P	cellular response to chemical stimulus	11	334	2902	60319	0.93	1	// Glyma17g34450.1 // Glyma12g07850.1 // Glyma07g37220.1 // Glyma05g23710.1 // Glyma03g29930.1 // Glyma06g18330.1 // Glyma02g03140.1 // Glyma01g01470.1 // Glyma04g20330.1 // Glyma04g05960.1 // Glyma11g35950.1
GO:0042221	P	response to chemical stimulus	31	334	8962	60319	1	1	// Glyma11g01370.1 // Glyma07g37220.1 // Glyma05g23710.1 // Glyma13g33460.1 // Glyma06g08480.1 // Glyma07g04160.1 // Glyma18g07540.1 // Glyma04g20330.1 // Glyma12g01630.1 // Glyma01g40260.2 // Glyma01g36000.1 // Glyma20g32210.1 // Glyma06g46940.1 // Glyma12g07850.1 // Glyma17g12910.1 // Glyma20g31000.1 // Glyma12g01500.1 // Glyma17g34450.1 // Glyma07g36830.1 // Glyma06g18330.1 // Glyma15g15270.1 …
GO:0009892	P	negative regulation of metabolic process	6	334	1444	60319	0.81	1	// Glyma03g07790.1 // Glyma03g00670.1 // Glyma10g02700.1 // Glyma11g34170.1 // Glyma14g16040.1 // Glyma15g04780.1
GO:0044242	P	cellular lipid catabolic process	5	334	328	60319	0.038	1	// Glyma11g13380.1 // Glyma20g38400.1 // Glyma20g08030.1 // Glyma04g02250.1 // Glyma15g16270.1
GO:0008544	P	epidermis development	9	334	861	60319	0.053	1	// Glyma11g09480.1 // Glyma17g34450.1 // Glyma11g13480.1 // Glyma07g09530.1 // Glyma08g17960.1 // Glyma15g01510.1 // Glyma08g09870.1 // Glyma04g05960.1 // Glyma12g03640.1
GO:0007049	P	cell cycle	16	334	2712	60319	0.43	1	// Glyma08g15560.1 // Glyma11g09480.1 // Glyma17g11760.1 // Glyma07g09530.1 // Glyma08g17960.1 // Glyma08g47670.1 // Glyma09g39480.1 // Glyma20g33110.1 // Glyma11g34170.1 // Glyma12g07850.1 // Glyma05g37380.1 // Glyma15g01510.1 // Glyma12g36950.1 // Glyma12g01630.1 // Glyma18g22930.1 // Glyma12g03640.1
GO:0009719	P	response to endogenous stimulus	19	334	5235	60319	0.98	1	// Glyma06g18330.1 // Glyma17g34450.1 // Glyma07g36830.1 // Glyma12g07850.1 // Glyma01g36000.1 // Glyma07g37220.1 // Glyma03g29930.1 // Glyma13g33460.1 // Glyma02g03140.1 // Glyma06g46940.1 // Glyma07g04160.1 // Glyma01g01470.1 // Glyma15g16270.1 // Glyma17g12910.1 // Glyma04g20330.1 // Glyma20g31000.1 // Glyma04g05960.1 // Glyma18g52120.1 // Glyma01g40260.2
GO:0006139	P	nucleobase, nucleoside, nucleotide and nucleic acid metabolic process	81	334	13152	60319	0.16	1	// Glyma07g36830.1 // Glyma17g17380.1 // Glyma15g06040.1 // Glyma17g33020.1 // Glyma08g17960.1 // Glyma08g40690.1 // Glyma03g40600.1 // Glyma15g18120.1 // Glyma03g07790.1 // Glyma13g34680.1 // Glyma11g04060.1 // Glyma08g06270.1 // Glyma06g08480.1 // Glyma17g13830.1 // Glyma14g16040.1 // Glyma04g43200.1 // Glyma20g24820.2 // Glyma01g41460.1 // Glyma19g37550.1 // Glyma12g01630.1 // Glyma01g36670.1 …
GO:0009653	P	anatomical structure morphogenesis	33	334	4801	60319	0.12	1	// Glyma13g42560.1 // Glyma10g44570.1 // Glyma08g17960.1 // Glyma08g40690.1 // Glyma13g44390.1 // Glyma08g47670.1 // Glyma20g24820.2 // Glyma12g01630.1 // Glyma15g06040.1 // Glyma20g31000.1 // Glyma08g15560.1 // Glyma01g36000.1 // Glyma12g29640.1 // Glyma10g28530.1 // Glyma11g15000.1 // Glyma11g12580.1 // Glyma15g01510.1 // Glyma08g45730.1 // Glyma17g34450.1 // Glyma12g07800.2 // Glyma03g42510.1 …
GO:0043623	P	cellular protein complex assembly	5	334	696	60319	0.34	1	// Glyma13g19160.1 // Glyma13g44390.1 // Glyma13g25690.1 // Glyma11g01370.1 // Glyma18g48210.1
GO:0006605	P	protein targeting	8	334	805	60319	0.083	1	// Glyma13g20090.1 // Glyma06g21130.1 // Glyma11g01370.1 // Glyma05g26480.1 // Glyma05g33810.1 // Glyma08g19070.1 // Glyma02g15070.1 // Glyma11g13380.1
GO:0000280	P	nuclear division	5	334	618	60319	0.26	1	// Glyma15g01510.1 // Glyma11g34170.1 // Glyma07g09530.1 // Glyma12g07850.1 // Glyma20g33110.1
GO:0051641	P	cellular localization	25	334	3082	60319	0.039	1	// Glyma10g44570.1 // Glyma18g07540.1 // Glyma11g01370.1 // Glyma08g05860.1 // Glyma20g33630.1 // Glyma17g37870.1 // Glyma07g11590.1 // Glyma15g13700.1 // Glyma05g33810.1 // Glyma08g19070.1 // Glyma05g26480.1 // Glyma19g35620.1 // Glyma04g05480.1 // Glyma03g42510.1 // Glyma02g15070.1 // Glyma12g29450.2 // Glyma10g12530.1 // Glyma03g03120.1 // Glyma11g13380.1 // Glyma18g22930.1 // Glyma13g20090.1 …
GO:0051179	P	localization	57	334	9196	60319	0.2	1	// Glyma11g01180.1 // Glyma07g38160.1 // Glyma17g37870.1 // Glyma04g32680.1 // Glyma08g05860.1 // Glyma13g44390.1 // Glyma10g44570.1 // Glyma04g03710.1 // Glyma20g33630.1 // Glyma18g07540.1 // Glyma09g28260.1 // Glyma07g11590.1 // Glyma15g13700.1 // Glyma12g29640.1 // Glyma11g01370.1 // Glyma11g12580.1 // Glyma05g33810.1 // Glyma08g19070.1 // Glyma20g32210.1 // Glyma05g26480.1 // Glyma11g36760.1 …
GO:0003008	P	system process	8	334	728	60319	0.053	1	// Glyma17g34450.1 // Glyma04g05480.1 // Glyma08g11710.1 // Glyma20g38400.1 // Glyma06g11860.1 // Glyma13g33460.1 // Glyma11g34170.1 // Glyma04g05960.1
GO:0043933	P	macromolecular complex subunit organization	13	334	1787	60319	0.2	1	// Glyma19g24310.1 // Glyma12g29640.1 // Glyma11g01370.1 // Glyma18g48210.1 // Glyma13g19160.1 // Glyma06g01070.1 // Glyma20g33110.1 // Glyma13g25690.1 // Glyma11g12580.1 // Glyma10g02700.1 // Glyma02g08870.1 // Glyma13g44390.1 // Glyma18g22930.1
GO:0048827	P	phyllome development	7	334	1245	60319	0.54	1	// Glyma11g09480.1 // Glyma07g09530.1 // Glyma08g17960.1 // Glyma03g36070.1 // Glyma17g05420.1 // Glyma15g01510.1 // Glyma12g03640.1
GO:0006810	P	transport	51	334	8572	60319	0.31	1	// Glyma11g01180.1 // Glyma07g38160.1 // Glyma17g37870.1 // Glyma11g01370.1 // Glyma08g05860.1 // Glyma13g44390.1 // Glyma10g44570.1 // Glyma04g03710.1 // Glyma20g33630.1 // Glyma18g07540.1 // Glyma09g28260.1 // Glyma07g11590.1 // Glyma15g13700.1 // Glyma11g12580.1 // Glyma05g33810.1 // Glyma08g19070.1 // Glyma20g32210.1 // Glyma05g26480.1 // Glyma06g46940.1 // Glyma17g12910.1 // Glyma19g35620.1 …
GO:0022613	P	ribonucleoprotein complex biogenesis	8	334	1091	60319	0.26	1	// Glyma19g24310.1 // Glyma02g45990.1 // Glyma03g40600.1 // Glyma20g33110.1 // Glyma06g23290.1 // Glyma10g02700.1 // Glyma02g08870.1 // Glyma15g07970.3
GO:0006508	P	proteolysis	14	334	2800	60319	0.69	1	// Glyma13g05340.1 // Glyma17g11760.1 // Glyma11g05490.1 // Glyma16g30190.2 // Glyma01g36000.1 // Glyma03g37810.1 // Glyma09g39480.1 // Glyma20g22820.1 // Glyma11g34170.1 // Glyma18g48380.1 // Glyma20g32790.1 // Glyma04g20330.1 // Glyma10g37900.1 // Glyma20g31000.1
GO:0008652	P	cellular amino acid biosynthetic process	5	334	745	60319	0.4	1	// Glyma19g43150.1 // Glyma20g29590.1 // Glyma20g03040.1 // Glyma18g03000.1 // Glyma20g34160.1
GO:0032502	P	developmental process	84	334	13566	60319	0.14	1	// Glyma11g01180.1 // Glyma17g17380.1 // Glyma08g17960.1 // Glyma10g07590.1 // Glyma08g05860.1 // Glyma13g44390.1 // Glyma08g47670.1 // Glyma10g44570.1 // Glyma04g32680.1 // Glyma13g33460.1 // Glyma14g16040.1 // Glyma20g24820.2 // Glyma01g41460.1 // Glyma02g16630.1 // Glyma12g01630.1 // Glyma15g06040.1 // Glyma20g31000.1 // Glyma15g10550.1 // Glyma01g36000.1 // Glyma12g27400.1 // Glyma19g37550.1 …
GO:0006644	P	phospholipid metabolic process	7	334	534	60319	0.031	1	// Glyma20g38400.1 // Glyma04g02250.1 // Glyma15g16270.1 // Glyma07g34030.1 // Glyma01g02900.1 // Glyma20g08030.1 // Glyma12g30080.1
GO:0032501	P	multicellular organismal process	83	334	12482	60319	0.038	1	// Glyma11g01180.1 // Glyma17g17380.1 // Glyma08g17960.1 // Glyma10g07590.1 // Glyma08g05860.1 // Glyma13g44390.1 // Glyma08g47670.1 // Glyma10g44570.1 // Glyma04g32680.1 // Glyma04g03710.1 // Glyma13g33460.1 // Glyma11g13480.1 // Glyma14g16040.1 // Glyma20g24820.2 // Glyma01g41460.1 // Glyma04g05960.1 // Glyma03g29930.1 // Glyma12g01630.1 // Glyma15g06040.1 // Glyma15g10550.1 // Glyma01g36000.1 …
GO:0048608	P	reproductive structure development	26	334	4607	60319	0.49	1	// Glyma11g01180.1 // Glyma17g17380.1 // Glyma08g17960.1 // Glyma10g07590.1 // Glyma08g05860.1 // Glyma13g44390.1 // Glyma13g33460.1 // Glyma14g16040.1 // Glyma01g41460.1 // Glyma02g16630.1 // Glyma12g01630.1 // Glyma15g06040.1 // Glyma15g10550.1 // Glyma19g37550.1 // Glyma08g40690.1 // Glyma04g02250.1 // Glyma10g34820.1 // Glyma12g07800.2 // Glyma03g42510.1 // Glyma16g00890.1 // Glyma18g48210.1 …
GO:0008283	P	cell proliferation	5	334	900	60319	0.56	1	// Glyma03g00670.1 // Glyma13g11400.1 // Glyma12g01630.1 // Glyma07g09530.1 // Glyma04g26840.1
GO:0043687	P	post-translational protein modification	30	334	5579	60319	0.59	1	// Glyma20g35970.2 // Glyma11g01180.1 // Glyma02g48030.1 // Glyma13g44390.1 // Glyma07g36830.1 // Glyma06g08480.1 // Glyma05g04600.1 // Glyma20g24820.2 // Glyma07g31700.1 // Glyma15g10550.1 // Glyma12g29640.1 // Glyma10g28530.1 // Glyma18g38570.1 // Glyma02g45770.1 // Glyma06g13600.1 // Glyma04g14270.1 // Glyma12g07850.1 // Glyma13g25690.1 // Glyma06g47430.1 // Glyma17g34450.1 // Glyma06g06810.1 …
GO:0017038	P	protein import	6	334	464	60319	0.047	1	// Glyma13g20090.1 // Glyma11g01370.1 // Glyma05g26480.1 // Glyma05g33810.1 // Glyma08g19070.1 // Glyma11g13380.1
GO:0006725	P	cellular aromatic compound metabolic process	7	334	1886	60319	0.9	1	// Glyma10g07590.1 // Glyma13g31620.1 // Glyma05g33810.1 // Glyma08g19070.1 // Glyma13g34680.1 // Glyma02g16630.1 // Glyma18g03000.1
GO:0006974	P	response to DNA damage stimulus	6	334	992	60319	0.47	1	// Glyma01g45490.1 // Glyma20g34060.1 // Glyma04g04530.2 // Glyma17g13830.1 // Glyma11g21600.1 // Glyma06g12160.1
GO:0034637	P	cellular carbohydrate biosynthetic process	7	334	913	60319	0.25	1	// Glyma19g02690.1 // Glyma17g14780.1 // Glyma01g02330.1 // Glyma08g47670.1 // Glyma06g09560.1 // Glyma20g31360.1 // Glyma15g40830.1
GO:0032870	P	cellular response to hormone stimulus	8	334	2138	60319	0.91	1	// Glyma17g34450.1 // Glyma07g37220.1 // Glyma03g29930.1 // Glyma06g18330.1 // Glyma02g03140.1 // Glyma01g01470.1 // Glyma04g20330.1 // Glyma04g05960.1
GO:0030001	P	metal ion transport	5	334	1040	60319	0.68	1	// Glyma17g12910.1 // Glyma06g13820.1 // Glyma07g38160.1 // Glyma01g36860.2 // Glyma02g43090.1
GO:0019752	P	carboxylic acid metabolic process	21	334	3464	60319	0.37	1	// Glyma19g43150.1 // Glyma10g07590.1 // Glyma20g03040.1 // Glyma10g04680.1 // Glyma18g07540.1 // Glyma20g34160.1 // Glyma05g33810.1 // Glyma08g19070.1 // Glyma04g12370.1 // Glyma05g34820.1 // Glyma06g11860.1 // Glyma20g29590.1 // Glyma05g04660.1 // Glyma04g02250.1 // Glyma11g13380.1 // Glyma01g02330.1 // Glyma19g37550.1 // Glyma06g47430.1 // Glyma13g44050.1 // Glyma18g52120.1 // Glyma18g03000.1
GO:0009409	P	response to cold	6	334	1809	60319	0.94	1	// Glyma04g02250.1 // Glyma12g07850.1 // Glyma01g02390.1 // Glyma05g08590.1 // Glyma01g41460.1 // Glyma12g07590.1
GO:0005975	P	carbohydrate metabolic process	24	334	3598	60319	0.2	1	// Glyma08g47670.1 // Glyma11g05040.1 // Glyma06g09560.1 // Glyma13g19040.1 // Glyma19g02690.1 // Glyma07g36470.2 // Glyma01g02330.1 // Glyma19g40940.1 // Glyma19g37550.1 // Glyma20g31360.1 // Glyma15g15690.1 // Glyma12g30080.1 // Glyma13g42560.1 // Glyma09g30070.2 // Glyma04g14810.1 // Glyma10g35490.1 // Glyma02g38050.1 // Glyma10g40100.1 // Glyma17g14780.1 // Glyma20g38400.1 // Glyma10g25500.1 …
GO:0044255	P	cellular lipid metabolic process	16	334	2483	60319	0.3	1	// Glyma18g07540.1 // Glyma20g38400.1 // Glyma16g25390.1 // Glyma01g00430.1 // Glyma02g34060.1 // Glyma07g40340.1 // Glyma06g11860.1 // Glyma04g02250.1 // Glyma15g16270.1 // Glyma11g13380.1 // Glyma10g04680.1 // Glyma15g40830.1 // Glyma01g02900.1 // Glyma07g34030.1 // Glyma20g08030.1 // Glyma12g30080.1
GO:0006979	P	response to oxidative stress	7	334	1654	60319	0.81	1	// Glyma11g01370.1 // Glyma05g23710.1 // Glyma06g08480.1 // Glyma06g46940.1 // Glyma18g07540.1 // Glyma01g36670.1 // Glyma12g01500.1
GO:0055086	P	nucleobase, nucleoside and nucleotide metabolic process	6	334	1216	60319	0.67	1	// Glyma07g34330.1 // Glyma08g40690.1 // Glyma07g30970.1 // Glyma11g12580.1 // Glyma17g13830.1 // Glyma06g12160.1
GO:0051276	P	chromosome organization	7	334	1610	60319	0.79	1	// Glyma17g11760.1 // Glyma02g38370.1 // Glyma06g01070.1 // Glyma04g04530.2 // Glyma04g43200.1 // Glyma12g01630.1 // Glyma06g12160.1
GO:0006082	P	organic acid metabolic process	21	334	3465	60319	0.37	1	// Glyma19g43150.1 // Glyma10g07590.1 // Glyma20g03040.1 // Glyma10g04680.1 // Glyma18g07540.1 // Glyma20g34160.1 // Glyma05g33810.1 // Glyma08g19070.1 // Glyma04g12370.1 // Glyma05g34820.1 // Glyma06g11860.1 // Glyma20g29590.1 // Glyma05g04660.1 // Glyma04g02250.1 // Glyma11g13380.1 // Glyma01g02330.1 // Glyma19g37550.1 // Glyma06g47430.1 // Glyma13g44050.1 // Glyma18g52120.1 // Glyma18g03000.1
GO:0007242	P	intracellular signaling cascade	20	334	4263	60319	0.81	1	// Glyma15g13700.1 // Glyma17g34450.1 // Glyma07g36830.1 // Glyma12g29640.1 // Glyma12g07850.1 // Glyma10g00380.1 // Glyma07g37220.1 // Glyma05g23710.1 // Glyma03g29930.1 // Glyma06g18330.1 // Glyma15g15270.1 // Glyma16g00890.1 // Glyma06g08480.1 // Glyma02g47490.1 // Glyma01g01470.1 // Glyma06g10280.1 // Glyma04g20330.1 // Glyma19g35620.1 // Glyma04g05960.1 // Glyma02g03140.1
GO:0009725	P	response to hormone stimulus	18	334	4878	60319	0.98	1	// Glyma06g18330.1 // Glyma17g34450.1 // Glyma07g36830.1 // Glyma01g36000.1 // Glyma07g37220.1 // Glyma03g29930.1 // Glyma13g33460.1 // Glyma02g03140.1 // Glyma06g46940.1 // Glyma07g04160.1 // Glyma01g01470.1 // Glyma15g16270.1 // Glyma17g12910.1 // Glyma04g20330.1 // Glyma20g31000.1 // Glyma04g05960.1 // Glyma18g52120.1 // Glyma01g40260.2
GO:0051252	P	regulation of RNA metabolic process	18	334	4713	60319	0.97	1	// Glyma14g03850.1 // Glyma12g07800.2 // Glyma12g03690.1 // Glyma03g00670.1 // Glyma07g37220.1 // Glyma06g01070.1 // Glyma03g36070.1 // Glyma17g16360.1 // Glyma07g36830.1 // Glyma12g07590.1 // Glyma02g46690.1 // Glyma11g04060.1 // Glyma10g02700.1 // Glyma19g36140.1 // Glyma06g10280.1 // Glyma07g14770.1 // Glyma13g11400.1 // Glyma02g03140.1
GO:0010324	P	membrane invagination	6	334	562	60319	0.096	1	// Glyma11g01180.1 // Glyma03g31120.1 // Glyma03g00670.1 // Glyma11g12580.1 // Glyma15g15270.1 // Glyma15g16270.1
GO:0043170	P	macromolecule metabolic process	138	334	23941	60319	0.29	1	// Glyma08g17960.1 // Glyma08g47670.1 // Glyma03g07790.1 // Glyma11g04060.1 // Glyma10g12210.1 // Glyma05g37380.1 // Glyma01g41460.1 // Glyma19g37550.1 // Glyma18g53310.1 // Glyma15g10550.1 // Glyma13g05340.1 // Glyma01g45490.1 // Glyma11g01370.1 // Glyma19g41310.1 // Glyma06g10280.1 // Glyma14g03850.1 // Glyma02g08870.1 // Glyma04g12370.1 // Glyma10g12530.1 // Glyma11g12910.1 // Glyma02g46690.1 …
GO:0006807	P	nitrogen compound metabolic process	98	334	15334	60319	0.059	1	// Glyma08g17960.1 // Glyma03g07790.1 // Glyma11g04060.1 // Glyma10g12210.1 // Glyma01g41460.1 // Glyma12g07590.1 // Glyma18g53310.1 // Glyma15g10550.1 // Glyma01g45490.1 // Glyma05g33810.1 // Glyma06g10280.1 // Glyma18g03000.1 // Glyma14g03850.1 // Glyma02g08870.1 // Glyma04g12370.1 // Glyma10g12530.1 // Glyma02g46690.1 // Glyma03g00670.1 // Glyma01g36670.1 // Glyma12g03640.1 // Glyma08g16200.1 …
GO:0033365	P	protein localization in organelle	5	334	473	60319	0.13	1	// Glyma05g26480.1 // Glyma05g33810.1 // Glyma08g19070.1 // Glyma13g20090.1 // Glyma11g01370.1
GO:0045449	P	regulation of transcription	29	334	7064	60319	0.97	1	// Glyma07g36830.1 // Glyma07g37220.1 // Glyma08g01130.1 // Glyma11g04060.1 // Glyma06g08480.1 // Glyma10g12210.1 // Glyma14g16040.1 // Glyma15g10550.1 // Glyma12g03690.1 // Glyma17g16360.1 // Glyma03g36070.1 // Glyma12g07590.1 // Glyma02g17160.1 // Glyma06g10280.1 // Glyma14g03850.1 // Glyma12g07800.2 // Glyma01g37370.1 // Glyma19g36140.1 // Glyma06g01070.1 // Glyma02g46690.1 // Glyma03g00670.1 …
GO:0009987	P	cellular process	221	334	39380	60319	0.39	1	// Glyma08g17960.1 // Glyma10g07590.1 // Glyma08g05860.1 // Glyma08g47670.1 // Glyma03g07790.1 // Glyma11g04060.1 // Glyma10g12210.1 // Glyma07g14770.1 // Glyma01g41460.1 // Glyma19g37550.1 // Glyma18g53310.1 // Glyma15g10550.1 // Glyma13g05340.1 // Glyma01g45490.1 // Glyma11g01370.1 // Glyma05g33810.1 // Glyma03g36070.1 // Glyma19g40940.1 // Glyma19g41310.1 // Glyma20g38400.1 // Glyma06g10280.1 …
GO:0044106	P	cellular amine metabolic process	12	334	1680	60319	0.23	1	// Glyma19g43150.1 // Glyma20g03040.1 // Glyma20g34160.1 // Glyma13g44050.1 // Glyma04g12370.1 // Glyma05g34820.1 // Glyma19g37550.1 // Glyma20g29590.1 // Glyma05g04660.1 // Glyma04g02250.1 // Glyma18g52120.1 // Glyma18g03000.1
GO:0009991	P	response to extracellular stimulus	7	334	712	60319	0.1	1	// Glyma11g01180.1 // Glyma13g44390.1 // Glyma09g39480.1 // Glyma15g06040.1 // Glyma15g16270.1 // Glyma04g26840.1 // Glyma11g35950.1
GO:0007398	P	ectoderm development	9	334	862	60319	0.054	1	// Glyma11g09480.1 // Glyma17g34450.1 // Glyma11g13480.1 // Glyma07g09530.1 // Glyma08g17960.1 // Glyma15g01510.1 // Glyma08g09870.1 // Glyma04g05960.1 // Glyma12g03640.1
GO:0045927	P	positive regulation of growth	9	334	1171	60319	0.21	1	// Glyma12g29640.1 // Glyma03g00670.1 // Glyma01g03160.1 // Glyma10g02700.1 // Glyma04g06310.1 // Glyma20g24820.2 // Glyma17g02470.1 // Glyma12g01630.1 // Glyma13g35440.1
GO:0030030	P	cell projection organization	5	334	386	60319	0.066	1	// Glyma17g34450.1 // Glyma04g05960.1 // Glyma11g36760.1 // Glyma13g35440.1 // Glyma01g34840.1
GO:0031326	P	regulation of cellular biosynthetic process	31	334	7582	60319	0.97	1	// Glyma07g36830.1 // Glyma07g37220.1 // Glyma08g01130.1 // Glyma11g04060.1 // Glyma06g08480.1 // Glyma10g12210.1 // Glyma14g16040.1 // Glyma15g10550.1 // Glyma12g03690.1 // Glyma17g16360.1 // Glyma03g36070.1 // Glyma12g07590.1 // Glyma11g12580.1 // Glyma02g17160.1 // Glyma06g10280.1 // Glyma14g03850.1 // Glyma12g07800.2 // Glyma01g37370.1 // Glyma19g36140.1 // Glyma06g01070.1 // Glyma02g46690.1 …
GO:0031325	P	positive regulation of cellular metabolic process	6	334	785	60319	0.27	1	// Glyma17g11760.1 // Glyma19g36140.1 // Glyma17g16360.1 // Glyma09g39480.1 // Glyma11g34170.1 // Glyma04g26840.1
GO:0031324	P	negative regulation of cellular metabolic process	5	334	1232	60319	0.81	1	// Glyma15g04780.1 // Glyma03g00670.1 // Glyma10g02700.1 // Glyma11g34170.1 // Glyma14g16040.1
GO:0031323	P	regulation of cellular metabolic process	41	334	8644	60319	0.88	1	// Glyma07g36830.1 // Glyma07g37220.1 // Glyma05g23710.1 // Glyma08g01130.1 // Glyma11g04060.1 // Glyma06g08480.1 // Glyma10g12210.1 // Glyma14g16040.1 // Glyma04g26840.1 // Glyma15g10550.1 // Glyma12g29640.1 // Glyma12g03690.1 // Glyma17g16360.1 // Glyma03g36070.1 // Glyma12g07590.1 // Glyma11g12580.1 // Glyma02g17160.1 // Glyma06g10280.1 // Glyma14g03850.1 // Glyma12g07800.2 // Glyma01g37370.1 …
GO:0042592	P	homeostatic process	9	334	1471	60319	0.43	1	// Glyma07g38160.1 // Glyma20g38400.1 // Glyma12g29450.2 // Glyma13g33460.1 // Glyma20g09370.1 // Glyma06g46940.1 // Glyma13g34610.1 // Glyma11g35950.1 // Glyma06g12160.1
GO:0022402	P	cell cycle process	12	334	1937	60319	0.39	1	// Glyma08g15560.1 // Glyma11g09480.1 // Glyma07g09530.1 // Glyma09g39480.1 // Glyma20g33110.1 // Glyma11g34170.1 // Glyma12g07850.1 // Glyma15g01510.1 // Glyma12g36950.1 // Glyma12g01630.1 // Glyma18g22930.1 // Glyma12g03640.1
GO:0022403	P	cell cycle phase	10	334	1490	60319	0.31	1	// Glyma08g15560.1 // Glyma11g09480.1 // Glyma07g09530.1 // Glyma20g33110.1 // Glyma11g34170.1 // Glyma12g07850.1 // Glyma15g01510.1 // Glyma12g01630.1 // Glyma18g22930.1 // Glyma12g36950.1
GO:0042594	P	response to starvation	7	334	510	60319	0.025	1	// Glyma11g01180.1 // Glyma13g44390.1 // Glyma09g39480.1 // Glyma15g06040.1 // Glyma15g16270.1 // Glyma04g26840.1 // Glyma11g35950.1
GO:0034622	P	cellular macromolecular complex assembly	9	334	1229	60319	0.25	1	// Glyma11g01370.1 // Glyma18g48210.1 // Glyma13g19160.1 // Glyma13g44390.1 // Glyma20g33110.1 // Glyma13g25690.1 // Glyma10g02700.1 // Glyma02g08870.1 // Glyma19g24310.1
GO:0008219	P	cell death	11	334	1938	60319	0.51	1	// Glyma13g42560.1 // Glyma17g34450.1 // Glyma07g36830.1 // Glyma01g01470.1 // Glyma18g02310.1 // Glyma13g44390.1 // Glyma05g23710.1 // Glyma18g48380.1 // Glyma04g02250.1 // Glyma18g38570.1 // Glyma04g05960.1
GO:0007275	P	multicellular organismal development	75	334	11770	60319	0.1	1	// Glyma11g01180.1 // Glyma17g17380.1 // Glyma08g17960.1 // Glyma10g07590.1 // Glyma08g05860.1 // Glyma13g44390.1 // Glyma08g47670.1 // Glyma10g44570.1 // Glyma04g32680.1 // Glyma13g33460.1 // Glyma14g16040.1 // Glyma20g24820.2 // Glyma01g41460.1 // Glyma02g16630.1 // Glyma12g01630.1 // Glyma15g06040.1 // Glyma15g10550.1 // Glyma01g36000.1 // Glyma12g27400.1 // Glyma19g37550.1 // Glyma11g01370.1 …
GO:0051301	P	cell division	8	334	1213	60319	0.36	1	// Glyma08g15560.1 // Glyma17g34450.1 // Glyma03g31120.1 // Glyma03g00670.1 // Glyma06g08480.1 // Glyma12g07850.1 // Glyma12g01630.1 // Glyma04g05960.1
GO:0031667	P	response to nutrient levels	7	334	637	60319	0.067	1	// Glyma11g01180.1 // Glyma13g44390.1 // Glyma09g39480.1 // Glyma15g06040.1 // Glyma15g16270.1 // Glyma04g26840.1 // Glyma11g35950.1
GO:0009639	P	response to red or far red light	7	334	972	60319	0.3	1	// Glyma10g00380.1 // Glyma01g37370.1 // Glyma13g25690.1 // Glyma03g00670.1 // Glyma16g00890.1 // Glyma06g10280.1 // Glyma02g03140.1
GO:0009737	P	response to abscisic acid stimulus	5	334	1959	60319	0.98	1	// Glyma17g34450.1 // Glyma04g05960.1 // Glyma18g52120.1 // Glyma01g01470.1 // Glyma03g29930.1
GO:0040007	P	growth	19	334	3788	60319	0.7	1	// Glyma08g45730.1 // Glyma17g02470.1 // Glyma06g08480.1 // Glyma11g12580.1 // Glyma12g29640.1 // Glyma13g35440.1 // Glyma03g00670.1 // Glyma01g03160.1 // Glyma10g02700.1 // Glyma11g34170.1 // Glyma13g11400.1 // Glyma04g06310.1 // Glyma20g24820.2 // Glyma03g03120.1 // Glyma15g01510.1 // Glyma08g09870.1 // Glyma12g01630.1 // Glyma06g22360.1 // Glyma18g03000.1
GO:0048366	P	leaf development	7	334	1133	60319	0.44	1	// Glyma11g09480.1 // Glyma07g09530.1 // Glyma08g17960.1 // Glyma03g36070.1 // Glyma17g05420.1 // Glyma15g01510.1 // Glyma12g03640.1
GO:0006325	P	chromatin organization	5	334	1080	60319	0.71	1	// Glyma06g01070.1 // Glyma17g11760.1 // Glyma12g01630.1 // Glyma04g43200.1 // Glyma04g04530.2
GO:0005976	P	polysaccharide metabolic process	6	334	1024	60319	0.5	1	// Glyma19g02690.1 // Glyma20g38400.1 // Glyma08g47670.1 // Glyma06g09560.1 // Glyma20g31360.1 // Glyma15g40830.1
GO:0006520	P	cellular amino acid metabolic process	10	334	1680	60319	0.45	1	// Glyma19g43150.1 // Glyma20g03040.1 // Glyma20g34160.1 // Glyma13g44050.1 // Glyma05g34820.1 // Glyma19g37550.1 // Glyma20g29590.1 // Glyma05g04660.1 // Glyma18g52120.1 // Glyma18g03000.1
GO:0032989	P	cellular component morphogenesis	14	334	1934	60319	0.19	1	// Glyma08g45730.1 // Glyma11g09480.1 // Glyma12g29640.1 // Glyma07g09530.1 // Glyma08g17960.1 // Glyma13g44390.1 // Glyma08g47670.1 // Glyma11g12580.1 // Glyma11g36760.1 // Glyma20g24820.2 // Glyma15g01510.1 // Glyma08g09870.1 // Glyma18g22930.1 // Glyma12g03640.1
GO:0010467	P	gene expression	65	334	11773	60319	0.53	1	// Glyma07g36830.1 // Glyma17g17380.1 // Glyma15g06040.1 // Glyma07g37220.1 // Glyma03g40600.1 // Glyma08g01130.1 // Glyma03g07790.1 // Glyma13g34680.1 // Glyma11g04060.1 // Glyma06g08480.1 // Glyma10g12210.1 // Glyma14g16040.1 // Glyma04g43200.1 // Glyma20g24820.2 // Glyma01g41460.1 // Glyma19g37550.1 // Glyma12g01630.1 // Glyma01g36670.1 // Glyma20g31000.1 // Glyma15g10550.1 // Glyma12g03690.1 …
GO:0010556	P	regulation of macromolecule biosynthetic process	30	334	7401	60319	0.98	1	// Glyma07g36830.1 // Glyma07g37220.1 // Glyma08g01130.1 // Glyma11g04060.1 // Glyma06g08480.1 // Glyma10g12210.1 // Glyma14g16040.1 // Glyma15g10550.1 // Glyma12g03690.1 // Glyma17g16360.1 // Glyma03g36070.1 // Glyma12g07590.1 // Glyma02g17160.1 // Glyma06g10280.1 // Glyma14g03850.1 // Glyma12g07800.2 // Glyma01g37370.1 // Glyma19g36140.1 // Glyma06g01070.1 // Glyma02g46690.1 // Glyma03g00670.1 …
GO:0007276	P	gamete generation	7	334	653	60319	0.075	1	// Glyma20g38400.1 // Glyma03g29930.1 // Glyma11g12580.1 // Glyma01g03160.1 // Glyma10g02700.1 // Glyma12g01630.1 // Glyma11g35950.1
GO:0051704	P	multi-organism process	15	334	4568	60319	0.99	1	// Glyma11g09480.1 // Glyma07g36830.1 // Glyma20g38400.1 // Glyma11g01370.1 // Glyma08g17960.1 // Glyma05g26480.1 // Glyma18g38570.1 // Glyma03g36070.1 // Glyma05g23710.1 // Glyma07g30960.1 // Glyma06g08480.1 // Glyma12g07850.1 // Glyma04g26840.1 // Glyma06g13820.1 // Glyma04g02250.1
GO:0009908	P	flower development	8	334	1872	60319	0.81	1	// Glyma12g07800.2 // Glyma08g17960.1 // Glyma03g42510.1 // Glyma16g00890.1 // Glyma05g04660.1 // Glyma14g16040.1 // Glyma01g41460.1 // Glyma12g01630.1
GO:0010468	P	regulation of gene expression	33	334	7896	60319	0.97	1	// Glyma07g36830.1 // Glyma07g37220.1 // Glyma08g01130.1 // Glyma03g07790.1 // Glyma11g04060.1 // Glyma06g08480.1 // Glyma10g12210.1 // Glyma14g16040.1 // Glyma01g41460.1 // Glyma15g06040.1 // Glyma15g10550.1 // Glyma12g03690.1 // Glyma17g16360.1 // Glyma03g36070.1 // Glyma12g07590.1 // Glyma02g17160.1 // Glyma06g10280.1 // Glyma14g03850.1 // Glyma12g07800.2 // Glyma01g37370.1 // Glyma19g36140.1 …
GO:0033554	P	cellular response to stress	10	334	1730	60319	0.49	1	// Glyma01g45490.1 // Glyma20g34060.1 // Glyma05g23710.1 // Glyma04g26840.1 // Glyma04g04530.2 // Glyma17g13830.1 // Glyma15g16270.1 // Glyma11g21600.1 // Glyma11g35950.1 // Glyma06g12160.1
GO:0006468	P	protein amino acid phosphorylation	18	334	3945	60319	0.83	1	// Glyma15g10550.1 // Glyma11g01180.1 // Glyma06g06810.1 // Glyma06g47430.1 // Glyma02g48030.1 // Glyma10g28530.1 // Glyma20g35970.2 // Glyma02g45770.1 // Glyma07g36830.1 // Glyma07g31700.1 // Glyma06g08480.1 // Glyma12g07850.1 // Glyma20g24820.2 // Glyma12g29640.1 // Glyma14g03190.1 // Glyma04g14270.1 // Glyma18g47590.1 // Glyma01g34840.1
GO:0000279	P	M phase	9	334	1279	60319	0.28	1	// Glyma11g09480.1 // Glyma07g09530.1 // Glyma20g33110.1 // Glyma11g34170.1 // Glyma12g07850.1 // Glyma15g01510.1 // Glyma12g01630.1 // Glyma18g22930.1 // Glyma12g36950.1
GO:0000278	P	mitotic cell cycle	10	334	1458	60319	0.29	1	// Glyma08g15560.1 // Glyma17g11760.1 // Glyma07g09530.1 // Glyma09g39480.1 // Glyma20g33110.1 // Glyma11g34170.1 // Glyma12g07850.1 // Glyma15g01510.1 // Glyma18g22930.1 // Glyma12g36950.1
GO:0019219	P	regulation of nucleobase, nucleoside, nucleotide and nucleic acid metabolic process	31	334	7449	60319	0.97	1	// Glyma07g36830.1 // Glyma07g37220.1 // Glyma08g01130.1 // Glyma11g04060.1 // Glyma06g08480.1 // Glyma10g12210.1 // Glyma14g16040.1 // Glyma15g10550.1 // Glyma12g03690.1 // Glyma17g16360.1 // Glyma03g36070.1 // Glyma12g07590.1 // Glyma11g12580.1 // Glyma02g17160.1 // Glyma06g10280.1 // Glyma14g03850.1 // Glyma12g07800.2 // Glyma01g37370.1 // Glyma19g36140.1 // Glyma06g01070.1 // Glyma02g46690.1 …
GO:0006461	P	protein complex assembly	6	334	993	60319	0.47	1	// Glyma11g01370.1 // Glyma18g48210.1 // Glyma13g19160.1 // Glyma06g01070.1 // Glyma13g44390.1 // Glyma13g25690.1
GO:0000271	P	polysaccharide biosynthetic process	5	334	603	60319	0.25	1	// Glyma19g02690.1 // Glyma20g31360.1 // Glyma08g47670.1 // Glyma15g40830.1 // Glyma06g09560.1
GO:0006464	P	protein modification process	37	334	6313	60319	0.38	1	// Glyma20g35970.2 // Glyma11g01180.1 // Glyma02g48030.1 // Glyma13g44390.1 // Glyma07g36830.1 // Glyma06g09560.1 // Glyma06g08480.1 // Glyma05g04600.1 // Glyma20g24820.2 // Glyma07g31700.1 // Glyma15g10550.1 // Glyma12g29640.1 // Glyma10g28530.1 // Glyma18g38570.1 // Glyma02g45770.1 // Glyma06g13600.1 // Glyma04g14270.1 // Glyma12g07850.1 // Glyma13g25690.1 // Glyma06g47430.1 // Glyma12g30080.1 …
GO:0022414	P	reproductive process	36	334	6483	60319	0.52	1	// Glyma11g01180.1 // Glyma17g17380.1 // Glyma08g17960.1 // Glyma10g07590.1 // Glyma08g05860.1 // Glyma13g44390.1 // Glyma13g33460.1 // Glyma14g16040.1 // Glyma01g41460.1 // Glyma02g16630.1 // Glyma12g01630.1 // Glyma15g06040.1 // Glyma15g10550.1 // Glyma11g12580.1 // Glyma11g15000.1 // Glyma19g37550.1 // Glyma08g40690.1 // Glyma04g02250.1 // Glyma10g34820.1 // Glyma12g07800.2 // Glyma03g42510.1 …
GO:0009058	P	biosynthetic process	90	334	16733	60319	0.65	1	// Glyma04g34880.1 // Glyma08g47670.1 // Glyma11g04060.1 // Glyma10g12210.1 // Glyma12g07590.1 // Glyma15g10550.1 // Glyma05g33810.1 // Glyma06g10280.1 // Glyma18g03000.1 // Glyma14g03850.1 // Glyma04g12370.1 // Glyma10g12530.1 // Glyma02g46690.1 // Glyma03g00670.1 // Glyma17g14780.1 // Glyma18g53310.1 // Glyma12g03640.1 // Glyma10g02700.1 // Glyma15g04780.1 // Glyma17g13830.1 // Glyma18g16870.1 …
GO:0010119	P	regulation of stomatal movement	5	334	360	60319	0.053	1	// Glyma07g37220.1 // Glyma17g34450.1 // Glyma07g31700.1 // Glyma01g01470.1 // Glyma04g05960.1
GO:0010118	P	stomatal movement	5	334	494	60319	0.14	1	// Glyma07g37220.1 // Glyma17g34450.1 // Glyma07g31700.1 // Glyma01g01470.1 // Glyma04g05960.1
GO:0051649	P	establishment of localization in cell	25	334	2929	60319	0.023	1	// Glyma10g44570.1 // Glyma18g07540.1 // Glyma11g01370.1 // Glyma08g05860.1 // Glyma20g33630.1 // Glyma17g37870.1 // Glyma07g11590.1 // Glyma15g13700.1 // Glyma05g33810.1 // Glyma08g19070.1 // Glyma05g26480.1 // Glyma19g35620.1 // Glyma04g05480.1 // Glyma03g42510.1 // Glyma02g15070.1 // Glyma12g29450.2 // Glyma10g12530.1 // Glyma03g03120.1 // Glyma11g13380.1 // Glyma18g22930.1 // Glyma13g20090.1 …
GO:0044262	P	cellular carbohydrate metabolic process	14	334	2031	60319	0.24	1	// Glyma19g02690.1 // Glyma09g30070.2 // Glyma17g14780.1 // Glyma20g38400.1 // Glyma12g30080.1 // Glyma08g47670.1 // Glyma06g09560.1 // Glyma13g19040.1 // Glyma06g09430.1 // Glyma20g31360.1 // Glyma01g02330.1 // Glyma18g16870.1 // Glyma15g40830.1 // Glyma10g40100.1
GO:0032787	P	monocarboxylic acid metabolic process	10	334	1732	60319	0.49	1	// Glyma10g07590.1 // Glyma10g04680.1 // Glyma05g33810.1 // Glyma08g19070.1 // Glyma04g12370.1 // Glyma06g11860.1 // Glyma18g07540.1 // Glyma11g13380.1 // Glyma01g02330.1 // Glyma06g47430.1
GO:0009056	P	catabolic process	18	334	5465	60319	1	1	// Glyma17g11760.1 // Glyma15g06030.1 // Glyma11g01370.1 // Glyma04g26840.1 // Glyma11g08920.1 // Glyma09g39480.1 // Glyma04g20330.1 // Glyma08g06270.1 // Glyma03g00670.1 // Glyma11g34170.1 // Glyma18g48380.1 // Glyma04g02250.1 // Glyma15g16270.1 // Glyma11g13380.1 // Glyma20g38400.1 // Glyma11g35950.1 // Glyma20g08030.1 // Glyma06g12160.1
GO:0009057	P	macromolecule catabolic process	9	334	4062	60319	1	1	// Glyma17g11760.1 // Glyma15g06030.1 // Glyma11g01370.1 // Glyma09g39480.1 // Glyma08g06270.1 // Glyma03g00670.1 // Glyma11g34170.1 // Glyma04g20330.1 // Glyma06g12160.1
GO:0006091	P	generation of precursor metabolites and energy	6	334	1351	60319	0.76	1	// Glyma19g02690.1 // Glyma13g05340.1 // Glyma04g05480.1 // Glyma13g19160.1 // Glyma08g05860.1 // Glyma11g08920.1
GO:0008610	P	lipid biosynthetic process	12	334	1689	60319	0.23	1	// Glyma11g13480.1 // Glyma20g38400.1 // Glyma16g25390.1 // Glyma01g00430.1 // Glyma02g34060.1 // Glyma07g40340.1 // Glyma06g11860.1 // Glyma15g16270.1 // Glyma10g04680.1 // Glyma15g40830.1 // Glyma01g02900.1 // Glyma12g30080.1
GO:0040010	P	positive regulation of growth rate	7	334	1054	60319	0.37	1	// Glyma03g00670.1 // Glyma01g03160.1 // Glyma04g06310.1 // Glyma20g24820.2 // Glyma17g02470.1 // Glyma12g01630.1 // Glyma13g35440.1
GO:0048699	P	generation of neurons	6	334	480	60319	0.054	1	// Glyma04g32680.1 // Glyma03g00670.1 // Glyma11g36760.1 // Glyma15g01510.1 // Glyma09g41590.2 // Glyma01g34840.1
GO:0007017	P	microtubule-based process	8	334	1179	60319	0.33	1	// Glyma11g09480.1 // Glyma07g09530.1 // Glyma10g30060.1 // Glyma20g33110.1 // Glyma11g12580.1 // Glyma15g01510.1 // Glyma18g22930.1 // Glyma12g36950.1
GO:0009743	P	response to carbohydrate stimulus	5	334	646	60319	0.29	1	// Glyma13g33460.1 // Glyma01g40260.2 // Glyma04g05960.1 // Glyma01g01470.1 // Glyma17g34450.1
GO:0051726	P	regulation of cell cycle	6	334	857	60319	0.34	1	// Glyma17g11760.1 // Glyma08g17960.1 // Glyma09g39480.1 // Glyma20g33110.1 // Glyma11g34170.1 // Glyma05g37380.1
GO:0009913	P	epidermal cell differentiation	8	334	805	60319	0.083	1	// Glyma11g09480.1 // Glyma17g34450.1 // Glyma07g09530.1 // Glyma08g17960.1 // Glyma15g01510.1 // Glyma08g09870.1 // Glyma04g05960.1 // Glyma12g03640.1
GO:0048856	P	anatomical structure development	69	334	10279	60319	0.049	1	// Glyma11g01180.1 // Glyma17g17380.1 // Glyma04g32680.1 // Glyma10g07590.1 // Glyma08g05860.1 // Glyma13g44390.1 // Glyma08g47670.1 // Glyma10g44570.1 // Glyma13g33460.1 // Glyma14g16040.1 // Glyma20g24820.2 // Glyma01g41460.1 // Glyma02g16630.1 // Glyma12g01630.1 // Glyma15g06040.1 // Glyma20g31000.1 // Glyma15g10550.1 // Glyma01g36000.1 // Glyma12g27400.1 // Glyma19g37550.1 // Glyma08g17960.1 …
GO:0045595	P	regulation of cell differentiation	5	334	473	60319	0.13	1	// Glyma13g44390.1 // Glyma11g36760.1 // Glyma11g34170.1 // Glyma02g08870.1 // Glyma02g03140.1
GO:0044237	P	cellular metabolic process	174	334	29431	60319	0.13	1	// Glyma08g17960.1 // Glyma10g07590.1 // Glyma08g05860.1 // Glyma08g47670.1 // Glyma03g07790.1 // Glyma11g04060.1 // Glyma10g12210.1 // Glyma07g14770.1 // Glyma01g41460.1 // Glyma19g37550.1 // Glyma18g53310.1 // Glyma15g10550.1 // Glyma13g05340.1 // Glyma01g45490.1 // Glyma05g33810.1 // Glyma03g36070.1 // Glyma19g41310.1 // Glyma06g10280.1 // Glyma18g03000.1 // Glyma14g03850.1 // Glyma09g30070.2 …
GO:0006066	P	alcohol metabolic process	9	334	1448	60319	0.41	1	// Glyma19g02690.1 // Glyma09g30070.2 // Glyma11g13480.1 // Glyma20g38400.1 // Glyma13g19040.1 // Glyma04g02250.1 // Glyma06g09430.1 // Glyma01g02330.1 // Glyma10g40100.1
GO:0006796	P	phosphate metabolic process	23	334	4934	60319	0.83	1	// Glyma20g35970.2 // Glyma11g01180.1 // Glyma13g44390.1 // Glyma08g01130.1 // Glyma06g08480.1 // Glyma02g48030.1 // Glyma20g24820.2 // Glyma07g31700.1 // Glyma07g36830.1 // Glyma15g10550.1 // Glyma12g29640.1 // Glyma10g28530.1 // Glyma02g45770.1 // Glyma06g13600.1 // Glyma10g40100.1 // Glyma04g14270.1 // Glyma12g07850.1 // Glyma06g47430.1 // Glyma06g06810.1 // Glyma14g03190.1 // Glyma01g34840.1 …
GO:0044085	P	cellular component biogenesis	23	334	3355	60319	0.17	1	// Glyma11g01370.1 // Glyma13g25690.1 // Glyma08g47670.1 // Glyma03g40600.1 // Glyma06g09560.1 // Glyma06g23290.1 // Glyma06g08480.1 // Glyma02g45990.1 // Glyma02g08870.1 // Glyma13g44390.1 // Glyma15g01510.1 // Glyma17g34450.1 // Glyma06g01070.1 // Glyma11g34170.1 // Glyma20g33110.1 // Glyma11g09480.1 // Glyma03g31120.1 // Glyma18g48210.1 // Glyma13g19160.1 // Glyma19g24310.1 // Glyma10g02700.1 …
GO:0048285	P	organelle fission	5	334	697	60319	0.34	1	// Glyma15g01510.1 // Glyma11g34170.1 // Glyma07g09530.1 // Glyma12g07850.1 // Glyma20g33110.1
GO:0006793	P	phosphorus metabolic process	23	334	4963	60319	0.84	1	// Glyma20g35970.2 // Glyma11g01180.1 // Glyma13g44390.1 // Glyma08g01130.1 // Glyma06g08480.1 // Glyma02g48030.1 // Glyma20g24820.2 // Glyma07g31700.1 // Glyma07g36830.1 // Glyma15g10550.1 // Glyma12g29640.1 // Glyma10g28530.1 // Glyma02g45770.1 // Glyma06g13600.1 // Glyma10g40100.1 // Glyma04g14270.1 // Glyma12g07850.1 // Glyma06g47430.1 // Glyma06g06810.1 // Glyma14g03190.1 // Glyma01g34840.1 …
GO:0006259	P	DNA metabolic process	16	334	2473	60319	0.3	1	// Glyma19g33660.1 // Glyma07g38600.1 // Glyma01g45490.1 // Glyma17g33020.1 // Glyma02g38370.1 // Glyma06g09010.1 // Glyma20g34060.1 // Glyma15g18120.1 // Glyma08g06270.1 // Glyma17g13830.1 // Glyma15g04780.1 // Glyma11g21600.1 // Glyma06g12160.1 // Glyma12g01630.1 // Glyma15g06040.1 // Glyma12g03640.1
GO:0006970	P	response to osmotic stress	6	334	1829	60319	0.94	1	// Glyma17g34450.1 // Glyma01g37370.1 // Glyma01g03160.1 // Glyma07g04160.1 // Glyma12g07850.1 // Glyma01g40260.2
GO:0044249	P	cellular biosynthetic process	87	334	16162	60319	0.64	1	// Glyma08g47670.1 // Glyma11g04060.1 // Glyma10g12210.1 // Glyma12g07590.1 // Glyma15g10550.1 // Glyma05g33810.1 // Glyma06g10280.1 // Glyma18g03000.1 // Glyma14g03850.1 // Glyma04g12370.1 // Glyma10g12530.1 // Glyma02g46690.1 // Glyma03g00670.1 // Glyma17g14780.1 // Glyma18g53310.1 // Glyma12g03640.1 // Glyma10g02700.1 // Glyma15g04780.1 // Glyma17g13830.1 // Glyma18g16870.1 // Glyma16g25390.1 …
GO:0006412	P	translation	8	334	2280	60319	0.94	1	// Glyma05g34820.1 // Glyma19g37550.1 // Glyma13g33460.1 // Glyma10g02700.1 // Glyma07g04550.1 // Glyma15g07970.3 // Glyma05g04660.1 // Glyma18g53310.1
GO:0048523	P	negative regulation of cellular process	10	334	2320	60319	0.83	1	// Glyma11g36760.1 // Glyma06g13600.1 // Glyma03g00670.1 // Glyma10g02700.1 // Glyma11g34170.1 // Glyma14g16040.1 // Glyma04g26840.1 // Glyma15g04780.1 // Glyma04g20330.1 // Glyma02g03140.1
GO:0048522	P	positive regulation of cellular process	12	334	1505	60319	0.14	1	// Glyma17g34450.1 // Glyma17g11760.1 // Glyma19g36140.1 // Glyma17g16360.1 // Glyma13g44390.1 // Glyma05g23710.1 // Glyma09g39480.1 // Glyma12g29640.1 // Glyma11g34170.1 // Glyma01g01470.1 // Glyma04g26840.1 // Glyma04g05960.1
GO:0000166	F	nucleotide binding	80	334	11355	60319	0.012	1	// Glyma20g35970.2 // Glyma11g01180.1 // Glyma20g32210.1 // Glyma16g25390.1 // Glyma11g01370.1 // Glyma10g07590.1 // Glyma20g25800.1 // Glyma06g08200.1 // Glyma02g45770.1 // Glyma17g29140.1 // Glyma04g05960.1 // Glyma07g40340.1 // Glyma06g23290.1 // Glyma06g08480.1 // Glyma17g13830.1 // Glyma02g48030.1 // Glyma20g24820.2 // Glyma09g28260.1 // Glyma02g16630.1 // Glyma07g31700.1 // Glyma07g36830.1 …
GO:0004713	F	protein tyrosine kinase activity	15	334	2816	60319	0.6	1	// Glyma15g10550.1 // Glyma20g35970.2 // Glyma06g06810.1 // Glyma12g29640.1 // Glyma02g48030.1 // Glyma10g28530.1 // Glyma02g45770.1 // Glyma07g36830.1 // Glyma04g14270.1 // Glyma06g08480.1 // Glyma12g07850.1 // Glyma20g24820.2 // Glyma06g47430.1 // Glyma07g31700.1 // Glyma14g03190.1
GO:0016818	F	hydrolase activity, acting on acid anhydrides, in phosphorus-containing anhydrides	26	334	3417	60319	0.065	1	// Glyma02g38370.1 // Glyma06g23290.1 // Glyma09g28260.1 // Glyma02g16630.1 // Glyma02g45990.1 // Glyma20g32210.1 // Glyma01g03160.1 // Glyma06g46940.1 // Glyma17g12910.1 // Glyma11g21600.1 // Glyma15g01510.1 // Glyma03g36310.1 // Glyma17g34450.1 // Glyma08g01130.1 // Glyma07g34330.1 // Glyma10g30060.1 // Glyma10g10180.1 // Glyma10g03930.1 // Glyma01g01470.1 // Glyma18g22930.1 // Glyma11g09480.1 …
GO:0016817	F	hydrolase activity, acting on acid anhydrides	26	334	3474	60319	0.076	1	// Glyma02g38370.1 // Glyma06g23290.1 // Glyma09g28260.1 // Glyma02g16630.1 // Glyma02g45990.1 // Glyma20g32210.1 // Glyma01g03160.1 // Glyma06g46940.1 // Glyma17g12910.1 // Glyma11g21600.1 // Glyma15g01510.1 // Glyma03g36310.1 // Glyma17g34450.1 // Glyma08g01130.1 // Glyma07g34330.1 // Glyma10g30060.1 // Glyma10g10180.1 // Glyma10g03930.1 // Glyma01g01470.1 // Glyma18g22930.1 // Glyma11g09480.1 …
GO:0005488	F	binding	234	334	40798	60319	0.19	1	// Glyma11g01370.1 // Glyma10g07590.1 // Glyma08g05860.1 // Glyma04g07330.3 // Glyma03g07790.1 // Glyma11g04060.1 // Glyma10g12210.1 // Glyma01g41460.1 // Glyma09g28260.1 // Glyma19g37550.1 // Glyma15g10550.1 // Glyma13g05340.1 // Glyma04g02030.1 // Glyma01g45490.1 // Glyma11g12580.1 // Glyma05g33810.1 // Glyma03g36070.1 // Glyma19g41310.1 // Glyma20g38400.1 // Glyma06g10280.1 // Glyma14g03190.1 …
GO:0015399	F	primary active transmembrane transporter activity	5	334	970	60319	0.62	1	// Glyma17g12910.1 // Glyma01g03160.1 // Glyma20g32210.1 // Glyma06g46940.1 // Glyma03g36310.1
GO:0017076	F	purine nucleotide binding	61	334	8976	60319	0.052	1	// Glyma20g35970.2 // Glyma11g01180.1 // Glyma20g32210.1 // Glyma16g25390.1 // Glyma11g01370.1 // Glyma10g07590.1 // Glyma20g25800.1 // Glyma02g45770.1 // Glyma07g36830.1 // Glyma07g40340.1 // Glyma06g23290.1 // Glyma06g08480.1 // Glyma17g13830.1 // Glyma02g48030.1 // Glyma20g24820.2 // Glyma09g28260.1 // Glyma02g16630.1 // Glyma07g31700.1 // Glyma19g37550.1 // Glyma15g10550.1 // Glyma12g29640.1 …
GO:0016787	F	hydrolase activity	71	334	11279	60319	0.13	1	// Glyma20g32210.1 // Glyma02g38370.1 // Glyma08g40690.1 // Glyma13g44390.1 // Glyma04g21090.1 // Glyma11g05040.1 // Glyma06g13600.1 // Glyma08g06270.1 // Glyma06g23290.1 // Glyma20g36530.1 // Glyma17g13830.1 // Glyma10g04060.1 // Glyma09g28260.1 // Glyma02g16630.1 // Glyma18g53310.1 // Glyma06g12160.1 // Glyma07g36470.2 // Glyma05g33810.1 // Glyma02g45990.1 // Glyma07g34330.1 // Glyma20g25800.1 …
GO:0016788	F	hydrolase activity, acting on ester bonds	21	334	3243	60319	0.26	1	// Glyma17g11760.1 // Glyma17g14780.1 // Glyma10g04060.1 // Glyma13g44390.1 // Glyma15g16270.1 // Glyma17g10570.1 // Glyma06g13600.1 // Glyma13g17950.1 // Glyma08g06270.1 // Glyma01g34840.1 // Glyma03g42380.1 // Glyma02g17160.1 // Glyma04g02250.1 // Glyma15g05780.1 // Glyma04g21090.1 // Glyma17g13830.1 // Glyma18g53310.1 // Glyma08g09870.1 // Glyma04g06310.1 // Glyma20g08030.1 // Glyma06g03500.1
GO:0004842	F	ubiquitin-protein ligase activity	9	334	1116	60319	0.17	1	// Glyma06g20860.3 // Glyma09g39480.1 // Glyma04g14270.1 // Glyma20g29590.1 // Glyma11g34170.1 // Glyma18g38570.1 // Glyma04g20330.1 // Glyma13g01480.1 // Glyma12g03640.1
GO:0016779	F	nucleotidyltransferase activity	11	334	958	60319	0.02	1	// Glyma01g45490.1 // Glyma17g33020.1 // Glyma02g38370.1 // Glyma06g09310.1 // Glyma07g30970.1 // Glyma04g34880.1 // Glyma15g18120.1 // Glyma10g12530.1 // Glyma13g34680.1 // Glyma19g01260.1 // Glyma12g30080.1
GO:0016773	F	phosphotransferase activity, alcohol group as acceptor	29	334	4976	60319	0.42	1	// Glyma20g35970.2 // Glyma11g01180.1 // Glyma08g17960.1 // Glyma13g25690.1 // Glyma07g36830.1 // Glyma06g08480.1 // Glyma17g13830.1 // Glyma02g48030.1 // Glyma20g24820.2 // Glyma07g31700.1 // Glyma15g10550.1 // Glyma12g29640.1 // Glyma10g28530.1 // Glyma07g30970.1 // Glyma02g45770.1 // Glyma10g40100.1 // Glyma04g14270.1 // Glyma12g07850.1 // Glyma06g47430.1 // Glyma12g30080.1 // Glyma09g30070.2 …
GO:0016772	F	transferase activity, transferring phosphorus-containing groups	40	334	6607	60319	0.3	1	// Glyma20g35970.2 // Glyma11g01180.1 // Glyma17g33020.1 // Glyma08g17960.1 // Glyma13g25690.1 // Glyma04g34880.1 // Glyma15g18120.1 // Glyma06g08480.1 // Glyma17g13830.1 // Glyma02g48030.1 // Glyma20g24820.2 // Glyma07g31700.1 // Glyma07g36830.1 // Glyma15g10550.1 // Glyma12g29640.1 // Glyma01g45490.1 // Glyma02g38370.1 // Glyma10g28530.1 // Glyma07g30970.1 // Glyma02g45770.1 // Glyma04g14270.1 …
GO:0008415	F	acyltransferase activity	6	334	952	60319	0.43	1	// Glyma17g11760.1 // Glyma10g04680.1 // Glyma03g31120.1 // Glyma04g34880.1 // Glyma09g40890.1 // Glyma06g11860.1
GO:0032559	F	adenyl ribonucleotide binding	51	334	7741	60319	0.11	1	// Glyma20g35970.2 // Glyma11g01180.1 // Glyma20g32210.1 // Glyma02g38370.1 // Glyma10g07590.1 // Glyma20g25800.1 // Glyma02g45770.1 // Glyma07g36830.1 // Glyma06g23290.1 // Glyma06g08480.1 // Glyma17g13830.1 // Glyma02g48030.1 // Glyma20g24820.2 // Glyma09g28260.1 // Glyma19g37550.1 // Glyma07g31700.1 // Glyma15g10550.1 // Glyma12g29640.1 // Glyma01g02330.1 // Glyma10g28530.1 // Glyma02g45990.1 …
GO:0032555	F	purine ribonucleotide binding	56	334	8471	60319	0.091	1	// Glyma20g35970.2 // Glyma11g01180.1 // Glyma20g32210.1 // Glyma11g01370.1 // Glyma10g07590.1 // Glyma20g25800.1 // Glyma02g45770.1 // Glyma07g36830.1 // Glyma06g23290.1 // Glyma06g08480.1 // Glyma17g13830.1 // Glyma02g48030.1 // Glyma20g24820.2 // Glyma09g28260.1 // Glyma02g16630.1 // Glyma07g31700.1 // Glyma19g37550.1 // Glyma15g10550.1 // Glyma12g29640.1 // Glyma01g02330.1 // Glyma02g38370.1 …
GO:0032553	F	ribonucleotide binding	56	334	8471	60319	0.091	1	// Glyma20g35970.2 // Glyma11g01180.1 // Glyma20g32210.1 // Glyma11g01370.1 // Glyma10g07590.1 // Glyma20g25800.1 // Glyma02g45770.1 // Glyma07g36830.1 // Glyma06g23290.1 // Glyma06g08480.1 // Glyma17g13830.1 // Glyma02g48030.1 // Glyma20g24820.2 // Glyma09g28260.1 // Glyma02g16630.1 // Glyma07g31700.1 // Glyma19g37550.1 // Glyma15g10550.1 // Glyma12g29640.1 // Glyma01g02330.1 // Glyma02g38370.1 …
GO:0008026	F	ATP-dependent helicase activity	5	334	424	60319	0.09	1	// Glyma06g23290.1 // Glyma02g45990.1 // Glyma20g25800.1 // Glyma10g10180.1 // Glyma20g34060.1
GO:0043565	F	sequence-specific DNA binding	8	334	1500	60319	0.59	1	// Glyma14g03850.1 // Glyma12g03690.1 // Glyma07g09530.1 // Glyma03g36070.1 // Glyma02g46690.1 // Glyma11g04060.1 // Glyma06g10280.1 // Glyma06g12160.1
GO:0000287	F	magnesium ion binding	5	334	701	60319	0.35	1	// Glyma06g09430.1 // Glyma08g01130.1 // Glyma01g34840.1 // Glyma01g45490.1 // Glyma10g40100.1
GO:0005509	F	calcium ion binding	9	334	1265	60319	0.27	1	// Glyma17g34450.1 // Glyma12g29640.1 // Glyma07g34030.1 // Glyma13g44390.1 // Glyma04g14810.1 // Glyma20g36530.1 // Glyma04g02250.1 // Glyma06g07730.1 // Glyma04g05960.1
GO:0048037	F	cofactor binding	8	334	1856	60319	0.81	1	// Glyma19g43150.1 // Glyma16g25390.1 // Glyma03g36390.1 // Glyma02g34060.1 // Glyma07g40340.1 // Glyma08g18500.1 // Glyma06g47430.1 // Glyma11g37670.1
GO:0016853	F	isomerase activity	10	334	852	60319	0.022	1	// Glyma13g44050.1 // Glyma18g08210.1 // Glyma01g00430.1 // Glyma04g33180.1 // Glyma03g40600.1 // Glyma10g35490.1 // Glyma19g01260.1 // Glyma12g01630.1 // Glyma02g34060.1 // Glyma18g03000.1
GO:0001882	F	nucleoside binding	56	334	8271	60319	0.065	1	// Glyma20g35970.2 // Glyma11g01180.1 // Glyma20g32210.1 // Glyma16g25390.1 // Glyma02g38370.1 // Glyma10g07590.1 // Glyma20g25800.1 // Glyma02g45770.1 // Glyma07g36830.1 // Glyma07g40340.1 // Glyma06g23290.1 // Glyma06g08480.1 // Glyma17g13830.1 // Glyma02g48030.1 // Glyma20g24820.2 // Glyma09g28260.1 // Glyma19g37550.1 // Glyma07g31700.1 // Glyma15g10550.1 // Glyma12g29640.1 // Glyma01g02330.1 …
GO:0016740	F	transferase activity	72	334	11681	60319	0.17	1	// Glyma20g35970.2 // Glyma11g01180.1 // Glyma08g47730.1 // Glyma15g06040.1 // Glyma02g48030.1 // Glyma08g17960.1 // Glyma13g25690.1 // Glyma04g34880.1 // Glyma08g47670.1 // Glyma15g18120.1 // Glyma06g09560.1 // Glyma06g08480.1 // Glyma17g13830.1 // Glyma05g04600.1 // Glyma20g24820.2 // Glyma10g04680.1 // Glyma06g11860.1 // Glyma02g16630.1 // Glyma07g31700.1 // Glyma07g36830.1 // Glyma17g33020.1 …
GO:0016741	F	transferase activity, transferring one-carbon groups	12	334	926	60319	0.0064	1	// Glyma10g43900.1 // Glyma06g01070.1 // Glyma11g12910.1 // Glyma15g01800.1 // Glyma11g18040.1 // Glyma11g34170.1 // Glyma05g04600.1 // Glyma15g07970.3 // Glyma04g43200.1 // Glyma15g16960.1 // Glyma15g06040.1 // Glyma05g28620.1
GO:0016746	F	transferase activity, transferring acyl groups	8	334	1097	60319	0.27	1	// Glyma17g11760.1 // Glyma10g04680.1 // Glyma03g31120.1 // Glyma04g34880.1 // Glyma09g40890.1 // Glyma06g11860.1 // Glyma06g47430.1 // Glyma11g35950.1
GO:0016747	F	transferase activity, transferring acyl groups other than amino-acyl groups	7	334	1023	60319	0.34	1	// Glyma17g11760.1 // Glyma10g04680.1 // Glyma03g31120.1 // Glyma04g34880.1 // Glyma09g40890.1 // Glyma06g11860.1 // Glyma06g47430.1
GO:0004386	F	helicase activity	7	334	631	60319	0.065	1	// Glyma20g34060.1 // Glyma02g38370.1 // Glyma02g45990.1 // Glyma10g10180.1 // Glyma06g23290.1 // Glyma20g25800.1 // Glyma11g21600.1
GO:0022891	F	substrate-specific transmembrane transporter activity	10	334	2841	60319	0.95	1	// Glyma07g38160.1 // Glyma08g40980.1 // Glyma03g42510.1 // Glyma06g11150.1 // Glyma09g09220.1 // Glyma04g05480.1 // Glyma06g46940.1 // Glyma18g07540.1 // Glyma12g28860.1 // Glyma10g02520.1
GO:0022892	F	substrate-specific transporter activity	14	334	3507	60319	0.92	1	// Glyma13g20090.1 // Glyma07g38160.1 // Glyma08g40980.1 // Glyma03g42510.1 // Glyma11g01370.1 // Glyma06g11150.1 // Glyma11g15000.1 // Glyma09g09220.1 // Glyma04g05480.1 // Glyma06g46940.1 // Glyma18g07540.1 // Glyma12g28860.1 // Glyma06g13820.1 // Glyma10g02520.1
GO:0019001	F	guanyl nucleotide binding	7	334	861	60319	0.2	1	// Glyma17g34450.1 // Glyma11g01370.1 // Glyma13g33460.1 // Glyma01g01470.1 // Glyma02g16630.1 // Glyma04g05960.1 // Glyma01g34840.1
GO:0046983	F	protein dimerization activity	5	334	1467	60319	0.91	1	// Glyma12g03690.1 // Glyma15g01510.1 // Glyma20g32210.1 // Glyma20g38400.1 // Glyma14g16040.1
GO:0016791	F	phosphatase activity	9	334	1050	60319	0.13	1	// Glyma17g14780.1 // Glyma13g44390.1 // Glyma04g06310.1 // Glyma06g13600.1 // Glyma06g03500.1 // Glyma15g05780.1 // Glyma08g09870.1 // Glyma13g17950.1 // Glyma01g34840.1
GO:0016491	F	oxidoreductase activity	18	334	5066	60319	0.99	1	// Glyma08g45730.1 // Glyma08g06780.1 // Glyma11g13480.1 // Glyma16g25390.1 // Glyma03g36390.1 // Glyma11g08920.1 // Glyma09g17250.1 // Glyma02g34060.1 // Glyma06g13880.1 // Glyma07g40340.1 // Glyma14g03610.1 // Glyma20g33110.1 // Glyma20g29590.1 // Glyma02g15070.1 // Glyma02g47490.1 // Glyma05g13880.1 // Glyma10g38530.1 // Glyma12g01500.1
GO:0016874	F	ligase activity	19	334	2139	60319	0.032	1	// Glyma04g14270.1 // Glyma20g03040.1 // Glyma19g37550.1 // Glyma10g07590.1 // Glyma05g33810.1 // Glyma08g19070.1 // Glyma09g39480.1 // Glyma05g34820.1 // Glyma11g14900.1 // Glyma20g29590.1 // Glyma06g11860.1 // Glyma11g34170.1 // Glyma05g04660.1 // Glyma06g20860.3 // Glyma04g20330.1 // Glyma18g38570.1 // Glyma12g07590.1 // Glyma13g01480.1 // Glyma12g03640.1
GO:0016705	F	oxidoreductase activity, acting on paired donors, with incorporation or reduction of molecular oxygen	5	334	685	60319	0.33	1	// Glyma02g34060.1 // Glyma10g38530.1 // Glyma16g25390.1 // Glyma12g01500.1 // Glyma07g40340.1
GO:0032561	F	guanyl ribonucleotide binding	7	334	852	60319	0.2	1	// Glyma17g34450.1 // Glyma11g01370.1 // Glyma13g33460.1 // Glyma01g01470.1 // Glyma02g16630.1 // Glyma04g05960.1 // Glyma01g34840.1
GO:0005215	F	transporter activity	21	334	4754	60319	0.88	1	// Glyma13g20090.1 // Glyma07g38160.1 // Glyma09g09220.1 // Glyma08g40980.1 // Glyma03g42510.1 // Glyma11g01370.1 // Glyma06g11150.1 // Glyma08g05860.1 // Glyma11g15000.1 // Glyma20g32210.1 // Glyma04g05480.1 // Glyma12g28860.1 // Glyma01g03160.1 // Glyma11g36760.1 // Glyma06g46940.1 // Glyma18g07540.1 // Glyma03g36310.1 // Glyma17g12910.1 // Glyma06g13820.1 // Glyma10g02520.1 // Glyma10g34820.1
GO:0005515	F	protein binding	103	334	16386	60319	0.076	1	// Glyma11g01370.1 // Glyma09g28260.1 // Glyma15g10550.1 // Glyma13g05340.1 // Glyma04g02030.1 // Glyma06g03120.1 // Glyma05g33810.1 // Glyma06g10280.1 // Glyma10g34820.1 // Glyma06g20860.3 // Glyma13g27240.1 // Glyma10g12530.1 // Glyma11g12910.1 // Glyma11g14900.1 // Glyma03g00670.1 // Glyma11g34170.1 // Glyma01g36670.1 // Glyma02g09340.1 // Glyma10g02700.1 // Glyma15g04780.1 // Glyma09g41590.2 …
GO:0008092	F	cytoskeletal protein binding	6	334	726	60319	0.22	1	// Glyma18g48210.1 // Glyma18g13250.1 // Glyma11g05040.1 // Glyma11g12580.1 // Glyma15g01510.1 // Glyma06g12160.1
GO:0016887	F	ATPase activity	13	334	1993	60319	0.31	1	// Glyma20g34060.1 // Glyma02g45990.1 // Glyma20g32210.1 // Glyma20g25800.1 // Glyma10g10180.1 // Glyma06g23290.1 // Glyma01g03160.1 // Glyma13g44940.1 // Glyma17g12910.1 // Glyma06g46940.1 // Glyma09g28260.1 // Glyma15g01510.1 // Glyma03g36310.1
GO:0022857	F	transmembrane transporter activity	15	334	3514	60319	0.88	1	// Glyma07g38160.1 // Glyma09g09220.1 // Glyma08g40980.1 // Glyma03g42510.1 // Glyma06g11150.1 // Glyma08g05860.1 // Glyma20g32210.1 // Glyma04g05480.1 // Glyma12g28860.1 // Glyma01g03160.1 // Glyma06g46940.1 // Glyma18g07540.1 // Glyma17g12910.1 // Glyma10g02520.1 // Glyma03g36310.1
GO:0004674	F	protein serine/threonine kinase activity	18	334	3473	60319	0.65	1	// Glyma15g10550.1 // Glyma11g01180.1 // Glyma06g06810.1 // Glyma12g29640.1 // Glyma02g48030.1 // Glyma08g17960.1 // Glyma10g28530.1 // Glyma20g35970.2 // Glyma02g45770.1 // Glyma07g36830.1 // Glyma07g31700.1 // Glyma06g08480.1 // Glyma12g07850.1 // Glyma20g24820.2 // Glyma14g03190.1 // Glyma04g14270.1 // Glyma18g47590.1 // Glyma01g34840.1
GO:0004672	F	protein kinase activity	20	334	4396	60319	0.85	1	// Glyma15g10550.1 // Glyma11g01180.1 // Glyma06g06810.1 // Glyma06g47430.1 // Glyma02g48030.1 // Glyma08g17960.1 // Glyma10g28530.1 // Glyma13g25690.1 // Glyma20g35970.2 // Glyma02g45770.1 // Glyma07g36830.1 // Glyma07g31700.1 // Glyma06g08480.1 // Glyma12g07850.1 // Glyma20g24820.2 // Glyma12g29640.1 // Glyma14g03190.1 // Glyma04g14270.1 // Glyma18g47590.1 // Glyma01g34840.1
GO:0017111	F	nucleoside-triphosphatase activity	25	334	3244	60319	0.062	1	// Glyma02g38370.1 // Glyma06g23290.1 // Glyma09g28260.1 // Glyma02g16630.1 // Glyma02g45990.1 // Glyma20g32210.1 // Glyma01g03160.1 // Glyma06g46940.1 // Glyma17g12910.1 // Glyma11g21600.1 // Glyma15g01510.1 // Glyma03g36310.1 // Glyma17g34450.1 // Glyma07g34330.1 // Glyma10g30060.1 // Glyma10g10180.1 // Glyma10g03930.1 // Glyma01g01470.1 // Glyma18g22930.1 // Glyma11g09480.1 // Glyma07g09530.1 …
GO:0003700	F	transcription factor activity	14	334	4428	60319	0.99	1	// Glyma14g03850.1 // Glyma10g00380.1 // Glyma12g07800.2 // Glyma01g37370.1 // Glyma07g37220.1 // Glyma03g36070.1 // Glyma05g23710.1 // Glyma02g46690.1 // Glyma11g04060.1 // Glyma02g17160.1 // Glyma10g12210.1 // Glyma12g03690.1 // Glyma06g10280.1 // Glyma01g41460.1
GO:0060089	F	molecular transducer activity	14	334	2041	60319	0.25	1	// Glyma17g34450.1 // Glyma06g21130.1 // Glyma12g07850.1 // Glyma11g01370.1 // Glyma17g16360.1 // Glyma07g37220.1 // Glyma12g03300.1 // Glyma07g36830.1 // Glyma03g00670.1 // Glyma02g03140.1 // Glyma01g01470.1 // Glyma14g03190.1 // Glyma04g05960.1 // Glyma01g40260.2
GO:0046872	F	metal ion binding	57	334	9943	60319	0.41	1	// Glyma01g34840.1 // Glyma02g38370.1 // Glyma20g34160.1 // Glyma13g44390.1 // Glyma11g04060.1 // Glyma20g36530.1 // Glyma02g47490.1 // Glyma01g41460.1 // Glyma09g28260.1 // Glyma17g34450.1 // Glyma13g01480.1 // Glyma20g31000.1 // Glyma15g10550.1 // Glyma20g29590.1 // Glyma12g29640.1 // Glyma01g45490.1 // Glyma13g34790.1 // Glyma07g30970.1 // Glyma20g22820.1 // Glyma12g07590.1 // Glyma19g41310.1 …
GO:0016798	F	hydrolase activity, acting on glycosyl bonds	9	334	1471	60319	0.43	1	// Glyma13g42560.1 // Glyma07g36470.2 // Glyma20g38400.1 // Glyma11g05040.1 // Glyma19g40940.1 // Glyma04g14810.1 // Glyma19g37550.1 // Glyma15g15690.1 // Glyma06g12160.1
GO:0005524	F	ATP binding	51	334	7669	60319	0.096	1	// Glyma20g35970.2 // Glyma11g01180.1 // Glyma20g32210.1 // Glyma02g38370.1 // Glyma10g07590.1 // Glyma20g25800.1 // Glyma02g45770.1 // Glyma07g36830.1 // Glyma06g23290.1 // Glyma06g08480.1 // Glyma17g13830.1 // Glyma02g48030.1 // Glyma20g24820.2 // Glyma09g28260.1 // Glyma19g37550.1 // Glyma07g31700.1 // Glyma15g10550.1 // Glyma12g29640.1 // Glyma01g02330.1 // Glyma10g28530.1 // Glyma02g45990.1 …
GO:0016757	F	transferase activity, transferring glycosyl groups	7	334	1721	60319	0.84	1	// Glyma19g02690.1 // Glyma10g25500.1 // Glyma08g47670.1 // Glyma06g09560.1 // Glyma17g13830.1 // Glyma15g40830.1 // Glyma18g16870.1
GO:0004553	F	hydrolase activity, hydrolyzing O-glycosyl compounds	8	334	1346	60319	0.47	1	// Glyma13g42560.1 // Glyma07g36470.2 // Glyma20g38400.1 // Glyma11g05040.1 // Glyma19g40940.1 // Glyma04g14810.1 // Glyma19g37550.1 // Glyma15g15690.1
GO:0016758	F	transferase activity, transferring hexosyl groups	6	334	1280	60319	0.71	1	// Glyma19g02690.1 // Glyma10g25500.1 // Glyma08g47670.1 // Glyma06g09560.1 // Glyma15g40830.1 // Glyma18g16870.1
GO:0015405	F	P-P-bond-hydrolysis-driven transmembrane transporter activity	5	334	928	60319	0.59	1	// Glyma17g12910.1 // Glyma01g03160.1 // Glyma20g32210.1 // Glyma06g46940.1 // Glyma03g36310.1
GO:0016881	F	acid-amino acid ligase activity	11	334	1230	60319	0.084	1	// Glyma10g07590.1 // Glyma06g20860.3 // Glyma09g39480.1 // Glyma04g14270.1 // Glyma20g29590.1 // Glyma11g34170.1 // Glyma18g38570.1 // Glyma04g20330.1 // Glyma13g01480.1 // Glyma12g07590.1 // Glyma12g03640.1
GO:0003676	F	nucleic acid binding	74	334	12607	60319	0.31	1	// Glyma17g33020.1 // Glyma02g38370.1 // Glyma07g37220.1 // Glyma20g34060.1 // Glyma05g23710.1 // Glyma04g07330.3 // Glyma15g18120.1 // Glyma08g06270.1 // Glyma11g04060.1 // Glyma17g13830.1 // Glyma14g16040.1 // Glyma01g41460.1 // Glyma03g40600.1 // Glyma12g01630.1 // Glyma15g06040.1 // Glyma06g12160.1 // Glyma08g40840.1 // Glyma19g33660.1 // Glyma01g45490.1 // Glyma17g16360.1 // Glyma02g45990.1 …
GO:0003677	F	DNA binding	36	334	7904	60319	0.91	1	// Glyma02g38370.1 // Glyma07g37220.1 // Glyma05g23710.1 // Glyma11g04060.1 // Glyma17g13830.1 // Glyma14g16040.1 // Glyma01g41460.1 // Glyma12g01630.1 // Glyma15g06040.1 // Glyma06g12160.1 // Glyma19g33660.1 // Glyma01g45490.1 // Glyma17g16360.1 // Glyma03g36070.1 // Glyma12g07590.1 // Glyma02g17160.1 // Glyma06g10280.1 // Glyma19g35620.1 // Glyma14g03850.1 // Glyma10g00380.1 // Glyma12g07800.2 …
GO:0008168	F	methyltransferase activity	12	334	914	60319	0.0058	1	// Glyma10g43900.1 // Glyma06g01070.1 // Glyma11g12910.1 // Glyma15g01800.1 // Glyma11g18040.1 // Glyma11g34170.1 // Glyma05g04600.1 // Glyma15g07970.3 // Glyma04g43200.1 // Glyma15g16960.1 // Glyma15g06040.1 // Glyma05g28620.1
GO:0042626	F	ATPase activity, coupled to transmembrane movement of substances	5	334	757	60319	0.41	1	// Glyma17g12910.1 // Glyma01g03160.1 // Glyma20g32210.1 // Glyma06g46940.1 // Glyma03g36310.1
GO:0042623	F	ATPase activity, coupled	11	334	1504	60319	0.22	1	// Glyma20g34060.1 // Glyma02g45990.1 // Glyma20g32210.1 // Glyma01g03160.1 // Glyma10g10180.1 // Glyma06g23290.1 // Glyma20g25800.1 // Glyma06g46940.1 // Glyma17g12910.1 // Glyma15g01510.1 // Glyma03g36310.1
GO:0005525	F	GTP binding	6	334	848	60319	0.33	1	// Glyma17g34450.1 // Glyma11g01370.1 // Glyma13g33460.1 // Glyma01g01470.1 // Glyma02g16630.1 // Glyma04g05960.1
GO:0016301	F	kinase activity	30	334	5584	60319	0.6	1	// Glyma20g35970.2 // Glyma11g01180.1 // Glyma08g17960.1 // Glyma13g25690.1 // Glyma07g36830.1 // Glyma06g08480.1 // Glyma17g13830.1 // Glyma02g48030.1 // Glyma20g24820.2 // Glyma07g31700.1 // Glyma15g10550.1 // Glyma12g29640.1 // Glyma01g02330.1 // Glyma10g28530.1 // Glyma07g30970.1 // Glyma02g45770.1 // Glyma10g40100.1 // Glyma04g14270.1 // Glyma12g07850.1 // Glyma06g47430.1 // Glyma12g30080.1 …
GO:0003824	F	catalytic activity	182	334	30976	60319	0.14	1	// Glyma08g47730.1 // Glyma08g17960.1 // Glyma10g07590.1 // Glyma04g34880.1 // Glyma08g47670.1 // Glyma13g17950.1 // Glyma17g13830.1 // Glyma09g28260.1 // Glyma19g37550.1 // Glyma18g53310.1 // Glyma15g10550.1 // Glyma15g01800.1 // Glyma01g45490.1 // Glyma05g33810.1 // Glyma19g40940.1 // Glyma11g18040.1 // Glyma18g22930.1 // Glyma15g05780.1 // Glyma18g03000.1 // Glyma09g30070.2 // Glyma04g02250.1 …
GO:0042578	F	phosphoric ester hydrolase activity	13	334	1258	60319	0.025	1	// Glyma01g34840.1 // Glyma17g14780.1 // Glyma13g44390.1 // Glyma15g05780.1 // Glyma06g13600.1 // Glyma13g17950.1 // Glyma02g17160.1 // Glyma04g02250.1 // Glyma15g16270.1 // Glyma08g09870.1 // Glyma04g06310.1 // Glyma20g08030.1 // Glyma06g03500.1
GO:0008233	F	peptidase activity	5	334	1928	60319	0.98	1	// Glyma03g37810.1 // Glyma20g32790.1 // Glyma05g28620.1 // Glyma11g12910.1 // Glyma18g48380.1
GO:0043169	F	cation binding	60	334	10457	60319	0.4	1	// Glyma13g42560.1 // Glyma01g34840.1 // Glyma02g38370.1 // Glyma20g34160.1 // Glyma13g44390.1 // Glyma11g04060.1 // Glyma20g36530.1 // Glyma02g47490.1 // Glyma01g41460.1 // Glyma09g28260.1 // Glyma17g34450.1 // Glyma13g01480.1 // Glyma20g31000.1 // Glyma15g10550.1 // Glyma07g36470.2 // Glyma12g29640.1 // Glyma01g45490.1 // Glyma13g34790.1 // Glyma07g30970.1 // Glyma20g22820.1 // Glyma12g07590.1 …
GO:0043167	F	ion binding	60	334	10491	60319	0.41	1	// Glyma13g42560.1 // Glyma01g34840.1 // Glyma02g38370.1 // Glyma20g34160.1 // Glyma13g44390.1 // Glyma11g04060.1 // Glyma20g36530.1 // Glyma02g47490.1 // Glyma01g41460.1 // Glyma09g28260.1 // Glyma17g34450.1 // Glyma13g01480.1 // Glyma20g31000.1 // Glyma15g10550.1 // Glyma07g36470.2 // Glyma12g29640.1 // Glyma01g45490.1 // Glyma13g34790.1 // Glyma07g30970.1 // Glyma20g22820.1 // Glyma12g07590.1 …
GO:0030554	F	adenyl nucleotide binding	56	334	8229	60319	0.06	1	// Glyma20g35970.2 // Glyma11g01180.1 // Glyma20g32210.1 // Glyma16g25390.1 // Glyma02g38370.1 // Glyma10g07590.1 // Glyma20g25800.1 // Glyma02g45770.1 // Glyma07g36830.1 // Glyma07g40340.1 // Glyma06g23290.1 // Glyma06g08480.1 // Glyma17g13830.1 // Glyma02g48030.1 // Glyma20g24820.2 // Glyma09g28260.1 // Glyma19g37550.1 // Glyma07g31700.1 // Glyma15g10550.1 // Glyma12g29640.1 // Glyma01g02330.1 …
GO:0015075	F	ion transmembrane transporter activity	8	334	2040	60319	0.88	1	// Glyma07g38160.1 // Glyma08g40980.1 // Glyma06g11150.1 // Glyma09g09220.1 // Glyma06g46940.1 // Glyma18g07540.1 // Glyma12g28860.1 // Glyma10g02520.1
GO:0050662	F	coenzyme binding	5	334	1337	60319	0.86	1	// Glyma08g18500.1 // Glyma02g34060.1 // Glyma03g36390.1 // Glyma16g25390.1 // Glyma07g40340.1
GO:0008757	F	S-adenosylmethionine-dependent methyltransferase activity	6	334	431	60319	0.035	1	// Glyma06g01070.1 // Glyma15g01800.1 // Glyma05g04600.1 // Glyma15g07970.3 // Glyma04g43200.1 // Glyma15g06040.1
GO:0030234	F	enzyme regulator activity	7	334	1267	60319	0.55	1	// Glyma15g13700.1 // Glyma13g44390.1 // Glyma13g33460.1 // Glyma20g36530.1 // Glyma11g36760.1 // Glyma19g35620.1 // Glyma01g34840.1
GO:0016879	F	ligase activity, forming carbon-nitrogen bonds	14	334	1464	60319	0.036	1	// Glyma10g07590.1 // Glyma20g03040.1 // Glyma05g33810.1 // Glyma08g19070.1 // Glyma09g39480.1 // Glyma12g07590.1 // Glyma20g29590.1 // Glyma18g38570.1 // Glyma11g34170.1 // Glyma06g20860.3 // Glyma04g20330.1 // Glyma13g01480.1 // Glyma04g14270.1 // Glyma12g03640.1
GO:0008270	F	zinc ion binding	34	334	4422	60319	0.034	1	// Glyma02g38370.1 // Glyma11g04060.1 // Glyma08g40840.1 // Glyma01g41460.1 // Glyma19g37550.1 // Glyma13g01480.1 // Glyma20g31000.1 // Glyma15g13700.1 // Glyma20g29590.1 // Glyma13g34790.1 // Glyma12g07590.1 // Glyma19g41310.1 // Glyma20g32790.1 // Glyma06g01070.1 // Glyma06g10280.1 // Glyma19g35620.1 // Glyma07g34030.1 // Glyma10g00380.1 // Glyma01g37370.1 // Glyma02g08870.1 // Glyma02g15070.1 …
GO:0001883	F	purine nucleoside binding	56	334	8249	60319	0.062	1	// Glyma20g35970.2 // Glyma11g01180.1 // Glyma20g32210.1 // Glyma16g25390.1 // Glyma02g38370.1 // Glyma10g07590.1 // Glyma20g25800.1 // Glyma02g45770.1 // Glyma07g36830.1 // Glyma07g40340.1 // Glyma06g23290.1 // Glyma06g08480.1 // Glyma17g13830.1 // Glyma02g48030.1 // Glyma20g24820.2 // Glyma09g28260.1 // Glyma19g37550.1 // Glyma07g31700.1 // Glyma15g10550.1 // Glyma12g29640.1 // Glyma01g02330.1 …
GO:0016614	F	oxidoreductase activity, acting on CH-OH group of donors	5	334	781	60319	0.44	1	// Glyma11g08920.1 // Glyma02g15070.1 // Glyma06g13880.1 // Glyma11g13480.1 // Glyma03g36390.1
GO:0070035	F	purine NTP-dependent helicase activity	5	334	424	60319	0.09	1	// Glyma06g23290.1 // Glyma02g45990.1 // Glyma20g25800.1 // Glyma10g10180.1 // Glyma20g34060.1
GO:0022804	F	active transmembrane transporter activity	10	334	2241	60319	0.8	1	// Glyma07g38160.1 // Glyma08g40980.1 // Glyma06g11150.1 // Glyma08g05860.1 // Glyma20g32210.1 // Glyma04g05480.1 // Glyma01g03160.1 // Glyma06g46940.1 // Glyma17g12910.1 // Glyma03g36310.1
GO:0019787	F	small conjugating protein ligase activity	10	334	1142	60319	0.11	1	// Glyma06g20860.3 // Glyma09g39480.1 // Glyma04g14270.1 // Glyma20g29590.1 // Glyma11g34170.1 // Glyma18g38570.1 // Glyma04g20330.1 // Glyma13g01480.1 // Glyma12g07590.1 // Glyma12g03640.1
GO:0043492	F	ATPase activity, coupled to movement of substances	5	334	758	60319	0.41	1	// Glyma17g12910.1 // Glyma01g03160.1 // Glyma20g32210.1 // Glyma06g46940.1 // Glyma03g36310.1
GO:0004721	F	phosphoprotein phosphatase activity	5	334	624	60319	0.27	1	// Glyma13g44390.1 // Glyma01g34840.1 // Glyma04g06310.1 // Glyma06g13600.1 // Glyma15g05780.1
GO:0016462	F	pyrophosphatase activity	26	334	3385	60319	0.06	1	// Glyma02g38370.1 // Glyma06g23290.1 // Glyma09g28260.1 // Glyma02g16630.1 // Glyma02g45990.1 // Glyma20g32210.1 // Glyma01g03160.1 // Glyma06g46940.1 // Glyma17g12910.1 // Glyma11g21600.1 // Glyma15g01510.1 // Glyma03g36310.1 // Glyma17g34450.1 // Glyma08g01130.1 // Glyma07g34330.1 // Glyma10g30060.1 // Glyma10g10180.1 // Glyma10g03930.1 // Glyma01g01470.1 // Glyma18g22930.1 // Glyma11g09480.1 …
GO:0016820	F	hydrolase activity, acting on acid anhydrides, catalyzing transmembrane movement of substances	5	334	808	60319	0.46	1	// Glyma17g12910.1 // Glyma01g03160.1 // Glyma20g32210.1 // Glyma06g46940.1 // Glyma03g36310.1
GO:0016829	F	lyase activity	11	334	1359	60319	0.14	1	// Glyma19g43150.1 // Glyma08g47730.1 // Glyma01g02330.1 // Glyma07g34330.1 // Glyma01g00430.1 // Glyma20g34160.1 // Glyma02g38050.1 // Glyma13g44940.1 // Glyma05g08590.1 // Glyma18g03000.1 // Glyma06g12160.1
GO:0015291	F	secondary active transmembrane transporter activity	5	334	1030	60319	0.68	1	// Glyma08g05860.1 // Glyma07g38160.1 // Glyma08g40980.1 // Glyma04g05480.1 // Glyma06g11150.1
GO:0003723	F	RNA binding	23	334	2942	60319	0.064	1	// Glyma17g33020.1 // Glyma02g38370.1 // Glyma04g07330.3 // Glyma15g18120.1 // Glyma06g23290.1 // Glyma02g08870.1 // Glyma17g02470.1 // Glyma03g42510.1 // Glyma03g40600.1 // Glyma04g12370.1 // Glyma04g01590.1 // Glyma01g36670.1 // Glyma06g08200.1 // Glyma04g43500.1 // Glyma18g48620.1 // Glyma15g06030.1 // Glyma08g16200.1 // Glyma03g29930.1 // Glyma06g09310.1 // Glyma20g25800.1 // Glyma10g02700.1 …
GO:0004871	F	signal transducer activity	14	334	2041	60319	0.25	1	// Glyma17g34450.1 // Glyma06g21130.1 // Glyma12g07850.1 // Glyma11g01370.1 // Glyma17g16360.1 // Glyma07g37220.1 // Glyma12g03300.1 // Glyma07g36830.1 // Glyma03g00670.1 // Glyma02g03140.1 // Glyma01g01470.1 // Glyma14g03190.1 // Glyma04g05960.1 // Glyma01g40260.2
GO:0050660	F	FAD binding	5	334	469	60319	0.12	1	// Glyma08g18500.1 // Glyma02g34060.1 // Glyma03g36390.1 // Glyma16g25390.1 // Glyma07g40340.1
GO:0030528	F	transcription regulator activity	24	334	6026	60319	0.97	1	// Glyma07g37220.1 // Glyma05g23710.1 // Glyma11g04060.1 // Glyma10g12210.1 // Glyma14g16040.1 // Glyma01g41460.1 // Glyma12g27400.1 // Glyma12g03690.1 // Glyma17g16360.1 // Glyma03g36070.1 // Glyma02g17160.1 // Glyma06g10280.1 // Glyma14g03850.1 // Glyma10g00380.1 // Glyma12g07800.2 // Glyma01g37370.1 // Glyma13g31620.1 // Glyma02g46690.1 // Glyma03g00670.1 // Glyma02g03140.1 // Glyma07g14770.1 …
GO:0046914	F	transition metal ion binding	39	334	6936	60319	0.49	1	// Glyma02g38370.1 // Glyma20g34160.1 // Glyma11g04060.1 // Glyma02g47490.1 // Glyma01g41460.1 // Glyma19g37550.1 // Glyma13g01480.1 // Glyma20g31000.1 // Glyma15g13700.1 // Glyma20g29590.1 // Glyma13g34790.1 // Glyma20g22820.1 // Glyma12g07590.1 // Glyma19g41310.1 // Glyma12g02500.1 // Glyma20g32790.1 // Glyma06g01070.1 // Glyma06g10280.1 // Glyma19g35620.1 // Glyma07g34030.1 // Glyma08g45730.1 …
GO:0043231	C	intracellular membrane-bounded organelle	197	334	26453	60319	2.2e-08	5.5e-06	// Glyma08g47730.1 // Glyma08g17960.1 // Glyma10g07590.1 // Glyma08g05860.1 // Glyma07g38160.1 // Glyma03g07790.1 // Glyma11g04060.1 // Glyma10g12210.1 // Glyma01g41460.1 // Glyma09g28260.1 // Glyma19g37550.1 // Glyma18g53310.1 // Glyma15g10550.1 // Glyma13g05340.1 // Glyma04g02030.1 // Glyma01g45490.1 // Glyma11g01370.1 // Glyma07g03540.1 // Glyma05g33810.1 // Glyma03g36070.1 // Glyma20g35120.1 …
GO:0043227	C	membrane-bounded organelle	197	334	26494	60319	2.5e-08	5.5e-06	// Glyma08g47730.1 // Glyma08g17960.1 // Glyma10g07590.1 // Glyma08g05860.1 // Glyma07g38160.1 // Glyma03g07790.1 // Glyma11g04060.1 // Glyma10g12210.1 // Glyma01g41460.1 // Glyma09g28260.1 // Glyma19g37550.1 // Glyma18g53310.1 // Glyma15g10550.1 // Glyma13g05340.1 // Glyma04g02030.1 // Glyma01g45490.1 // Glyma11g01370.1 // Glyma07g03540.1 // Glyma05g33810.1 // Glyma03g36070.1 // Glyma20g35120.1 …
GO:0043229	C	intracellular organelle	205	334	28515	60319	1.7e-07	2.1e-05	// Glyma08g47730.1 // Glyma08g17960.1 // Glyma10g07590.1 // Glyma08g05860.1 // Glyma07g38160.1 // Glyma03g07790.1 // Glyma11g04060.1 // Glyma10g12210.1 // Glyma01g41460.1 // Glyma09g28260.1 // Glyma19g37550.1 // Glyma18g53310.1 // Glyma15g10550.1 // Glyma13g05340.1 // Glyma04g02030.1 // Glyma01g45490.1 // Glyma11g01370.1 // Glyma07g03540.1 // Glyma05g33810.1 // Glyma03g36070.1 // Glyma20g35120.1 …
GO:0043226	C	organelle	205	334	28547	60319	1.9e-07	2.1e-05	// Glyma08g47730.1 // Glyma08g17960.1 // Glyma10g07590.1 // Glyma08g05860.1 // Glyma07g38160.1 // Glyma03g07790.1 // Glyma11g04060.1 // Glyma10g12210.1 // Glyma01g41460.1 // Glyma09g28260.1 // Glyma19g37550.1 // Glyma18g53310.1 // Glyma15g10550.1 // Glyma13g05340.1 // Glyma04g02030.1 // Glyma01g45490.1 // Glyma11g01370.1 // Glyma07g03540.1 // Glyma05g33810.1 // Glyma03g36070.1 // Glyma20g35120.1 …
GO:0044424	C	intracellular part	224	334	32373	60319	4.8e-07	4.2e-05	// Glyma08g47730.1 // Glyma08g17960.1 // Glyma10g07590.1 // Glyma08g05860.1 // Glyma08g47670.1 // Glyma07g38160.1 // Glyma03g07790.1 // Glyma11g04060.1 // Glyma10g12210.1 // Glyma07g14770.1 // Glyma01g41460.1 // Glyma09g28260.1 // Glyma19g37550.1 // Glyma18g53310.1 // Glyma15g10550.1 // Glyma13g05340.1 // Glyma04g02030.1 // Glyma01g45490.1 // Glyma11g01370.1 // Glyma07g03540.1 // Glyma05g33810.1 …
GO:0005622	C	intracellular	226	334	33442	60319	3.6e-06	0.00026	// Glyma08g47730.1 // Glyma08g17960.1 // Glyma10g07590.1 // Glyma08g05860.1 // Glyma08g47670.1 // Glyma07g38160.1 // Glyma03g07790.1 // Glyma11g04060.1 // Glyma10g12210.1 // Glyma07g14770.1 // Glyma01g41460.1 // Glyma09g28260.1 // Glyma19g37550.1 // Glyma18g53310.1 // Glyma15g10550.1 // Glyma13g05340.1 // Glyma04g02030.1 // Glyma01g45490.1 // Glyma11g01370.1 // Glyma07g03540.1 // Glyma05g33810.1 …
GO:0005737	C	cytoplasm	164	334	23483	60319	0.00011	0.0067	// Glyma08g47730.1 // Glyma11g01370.1 // Glyma10g07590.1 // Glyma08g05860.1 // Glyma08g47670.1 // Glyma07g38160.1 // Glyma03g07790.1 // Glyma17g13830.1 // Glyma09g28260.1 // Glyma15g10550.1 // Glyma13g05340.1 // Glyma04g02030.1 // Glyma01g45490.1 // Glyma07g03540.1 // Glyma05g33810.1 // Glyma20g35120.1 // Glyma05g31540.1 // Glyma19g35620.1 // Glyma18g03000.1 // Glyma10g30060.1 // Glyma10g12530.1 …
GO:0044464	C	cell part	272	334	43996	60319	0.00019	0.0095	// Glyma08g47730.1 // Glyma08g17960.1 // Glyma13g23940.1 // Glyma08g05860.1 // Glyma08g47670.1 // Glyma07g38160.1 // Glyma03g07790.1 // Glyma11g04060.1 // Glyma10g12210.1 // Glyma07g14770.1 // Glyma01g41460.1 // Glyma09g28260.1 // Glyma19g37550.1 // Glyma18g53310.1 // Glyma15g10550.1 // Glyma13g05340.1 // Glyma04g02030.1 // Glyma01g45490.1 // Glyma11g01370.1 // Glyma07g03540.1 // Glyma05g33810.1 …
GO:0005623	C	cell	272	334	43996	60319	0.00019	0.0095	// Glyma08g47730.1 // Glyma08g17960.1 // Glyma13g23940.1 // Glyma08g05860.1 // Glyma08g47670.1 // Glyma07g38160.1 // Glyma03g07790.1 // Glyma11g04060.1 // Glyma10g12210.1 // Glyma07g14770.1 // Glyma01g41460.1 // Glyma09g28260.1 // Glyma19g37550.1 // Glyma18g53310.1 // Glyma15g10550.1 // Glyma13g05340.1 // Glyma04g02030.1 // Glyma01g45490.1 // Glyma11g01370.1 // Glyma07g03540.1 // Glyma05g33810.1 …
GO:0005634	C	nucleus	95	334	12876	60319	0.0014	0.06	// Glyma08g17960.1 // Glyma03g07790.1 // Glyma11g04060.1 // Glyma10g12210.1 // Glyma01g41460.1 // Glyma15g10550.1 // Glyma01g45490.1 // Glyma11g01370.1 // Glyma19g41310.1 // Glyma06g10280.1 // Glyma19g35620.1 // Glyma14g03850.1 // Glyma02g08870.1 // Glyma10g12530.1 // Glyma02g46690.1 // Glyma03g00670.1 // Glyma16g00890.1 // Glyma11g34170.1 // Glyma01g01470.1 // Glyma01g36670.1 // Glyma10g02700.1 …
[truncated: 77 more rows]

## Sheet: Table S6
Supporting Table S6. Types and locations of conserved AS in mungbean and soybean, identified using blast alignments of exons and introns surrounding AS sites
[truncated: 42 more rows]
